# Supplementary material for: Upregulation of Immune Process-Associated Genes in RAW264.7 Macrophage Cells in Response to Burkholderia pseudomallei Infection
Source: Biomed Res Int. 2018 Jun 4;2018:1235097. doi: 10.1155/2018/1235097 (PMC6008862; doi:10.1155/2018/1235097)
Supplement: Supplementary 4 — DEGs in R8 versus R0 comparison. [file 1235097.f4.xlsx]

## Sheet: Sheet1
DEGs in R8 vs R0 comparison
id	R0 fpkm	R8 fpkm	log2(FC)	Pvalue	FDR	Symbol
ENSMUSG00000000058	1.99	0.87	-1.19368	0.000264295	0.000723082	Cav2
ENSMUSG00000000078	15.71	32.86	1.06465	1.19e-66	4.47e-65	Klf6
ENSMUSG00000000204	7.19	15.68	1.12486	2.57e-35	4.37e-34	Slfn4
ENSMUSG00000000317	0.07	0.68	3.28011	2.6e-06	9.23e-06	Bcl6b
ENSMUSG00000000386	0.05	0.38	2.926	0.0074061	0.0160938	Mx1
ENSMUSG00000000489	90.51	187.64	1.05182	1.3e-196	2.14e-194	Pdgfb
ENSMUSG00000000530	9	19.72	1.13166	7.51e-53	2.08e-51	Acvrl1
ENSMUSG00000000686	1.62	0.55	-1.55849	2.32e-05	7.34e-05	Abhd15
ENSMUSG00000000730	2.62	8.88	1.76099	9.35e-09	4.19e-08	Dnmt3l
ENSMUSG00000000782	0.46	0.001	-8.84549	0.000122627	0.000351058	Tcf7
ENSMUSG00000000791	0.7	2.02	1.52893	9.03e-07	3.35e-06	Il12rb1
ENSMUSG00000000811	1.8	3.64	1.01594	3.12e-06	1.1e-05	Txnrd3
ENSMUSG00000000823	8.55	2.94	-1.54011	9.95e-11	5.19e-10	Zfp512b
ENSMUSG00000000957	0.14	0.95	2.7625	1.31e-05	4.29e-05	Mmp14
ENSMUSG00000000982	41.05	745.79	4.18332	0	0	Ccl3
ENSMUSG00000001062	14.26	6.48	-1.13791	3.93e-09	1.82e-08	Vps9d1
ENSMUSG00000001131	0.09	2.19	4.60486	1.57e-06	5.7e-06	Timp1
ENSMUSG00000001228	132.24	59.73	-1.14663	2.84e-206	5.09e-204	Uhrf1
ENSMUSG00000001240	0.001	0.52	9.02237	0.00782344	0.0169152	Ramp2
ENSMUSG00000001435	28.73	11.67	-1.29975	1.67e-88	9.38e-87	Col18a1
ENSMUSG00000001517	71.31	26.23	-1.44289	2.8e-173	3.57e-171	Foxm1
ENSMUSG00000001569	10.86	23.43	1.10933	0.00396097	0.00903793	Nom1
ENSMUSG00000001627	68.61	137.77	1.00577	2.6e-108	1.87e-106	Ifrd1
ENSMUSG00000001707	68.13	137.28	1.01076	1.48e-62	5.11e-61	Eef1e1
ENSMUSG00000001774	15	33.78	1.17121	1.01e-44	2.26e-43	Chordc1
ENSMUSG00000001870	0.05	0.34	2.76553	0.000157883	0.000445367	Ltbp1
ENSMUSG00000001911	7.99	3.72	-1.10289	1.08e-17	8.62e-17	Nfix
ENSMUSG00000001995	4.72	1.74	-1.4397	3.88e-26	4.64e-25	Sipa1l2
ENSMUSG00000002020	1.93	0.37	-2.383	4.86e-10	2.42e-09	Ltbp2
ENSMUSG00000002028	4.23	1.9	-1.15466	5.46e-33	8.54e-32	Kmt2a
ENSMUSG00000002076	1.83	0.57	-1.68281	0.00722652	0.015762	Hsf2bp
ENSMUSG00000002346	1.02	0.46	-1.14886	0.00916558	0.019558	Slc25a42
ENSMUSG00000002496	14.15	6.5	-1.12229	1.24e-46	2.97e-45	Tsc2
ENSMUSG00000002504	1.32	3.7	1.48699	1.51e-07	6.07e-07	Slc9a3r2
ENSMUSG00000002565	1.58	5.6	1.8255	2.28e-21	2.19e-20	Scin
ENSMUSG00000002771	0.25	0.06	-2.05889	0.0127622	0.026479	Grin2d
ENSMUSG00000002799	1.06	0.3	-1.82103	2.49e-06	8.88e-06	Jag2
ENSMUSG00000002885	1.67	0.58	-1.52572	5.37e-09	2.46e-08	Adgre5
ENSMUSG00000002908	0.72	0.32	-1.16993	0.00916558	0.019558	Kcnn1
ENSMUSG00000003198	0.29	0.89	1.61775	0.00525564	0.0117412	Zfp959
ENSMUSG00000003233	9.64	4.29	-1.16806	1.09e-15	7.85e-15	Dvl3
ENSMUSG00000003283	98.29	199.33	1.02004	1.42e-154	1.55e-152	Hck
ENSMUSG00000003316	44.36	20.88	-1.08714	6.03e-113	4.68e-111	Glg1
ENSMUSG00000003378	0.31	0.02	-3.9542	0.000521183	0.00137149	Grik5
ENSMUSG00000003541	3.74	147.26	5.29918	0	0	Ier3
ENSMUSG00000003545	0.87	2.44	1.48779	1.39e-12	8.29e-12	Fosb
ENSMUSG00000003863	0.64	1.48	1.20945	4.46e-06	1.54e-05	Ppfia3
ENSMUSG00000003882	1.02	4.57	2.16363	1.81e-23	1.92e-22	Il7r
ENSMUSG00000004098	0.34	8.35	4.61817	6.36e-156	7.13e-154	Col5a3
ENSMUSG00000004099	114.4	47.87	-1.25689	2.42e-286	7.44e-284	Dnmt1
ENSMUSG00000004267	5.04	15.58	1.6282	3.52e-49	8.97e-48	Eno2
ENSMUSG00000004371	0.07	1.29	4.20387	4.24e-07	1.63e-06	Il11
ENSMUSG00000004562	14.3	3.75	-1.93105	5.95e-44	1.3e-42	Arhgef40
ENSMUSG00000004609	12.36	5.16	-1.26024	8.47e-22	8.32e-21	Cd33
ENSMUSG00000004791	0.001	0.57	9.15482	0.00097925	0.00246668	Pgf
ENSMUSG00000004885	0.001	0.97	9.92184	0.00097925	0.00246668	Crabp2
ENSMUSG00000004891	0.07	0.29	2.05063	0.00233202	0.00552157	Nes
ENSMUSG00000005043	20.31	7.69	-1.40113	3.31e-65	1.2e-63	Sgsh
ENSMUSG00000005107	8.53	4.26	-1.00169	2.34e-15	1.64e-14	Slc2a9
ENSMUSG00000005125	9.51	26.56	1.48174	5.42e-64	1.93e-62	Ndrg1
ENSMUSG00000005142	36.99	16.86	-1.13353	3.52e-86	1.88e-84	Man2b1
ENSMUSG00000005198	68.74	26.37	-1.38225	4.5e-275	1.24e-272	Polr2a
ENSMUSG00000005374	34.15	13.5	-1.33893	3.64e-36	6.27e-35	Tbl2
ENSMUSG00000005413	235.5	559.76	1.24908	0	0	Hmox1
ENSMUSG00000005580	2.27	1.03	-1.14005	3.34e-07	1.3e-06	Adcy9
ENSMUSG00000005583	19.17	7.9	-1.27893	9.64e-08	3.95e-07	Mef2c
ENSMUSG00000005763	0.33	0.001	-8.36632	0.000489894	0.00129285	Cd247
ENSMUSG00000005886	5.74	1.88	-1.61032	8.28e-26	9.7e-25	Ncoa2
ENSMUSG00000005936	52.83	25.19	-1.06851	2.15e-28	2.86e-27	Kctd20
ENSMUSG00000005951	1.51	0.7	-1.10912	0.00172494	0.00418561	Shpk
ENSMUSG00000006219	17.29	7.96	-1.1191	1.68e-18	1.41e-17	Fblim1
ENSMUSG00000006281	17.21	7.69	-1.16219	7.94e-77	3.67e-75	Tep1
ENSMUSG00000006307	14.92	7.12	-1.0673	2.28e-31	3.39e-30	Kmt2b
ENSMUSG00000006403	0.07	0.31	2.14684	0.00722652	0.015762	Adamts4
ENSMUSG00000006445	1.25	0.44	-1.50635	1.95e-05	6.23e-05	Epha2
ENSMUSG00000006930	6.94	2.51	-1.46725	1.79e-14	1.2e-13	Hap1
ENSMUSG00000007030	0.25	0.06	-2.05889	0.0127622	0.026479	Vwa7
ENSMUSG00000007039	0.12	1.1	3.1964	0.000222778	0.00061524	Ddah2
ENSMUSG00000007617	1.42	3.52	1.30968	9.04e-09	4.06e-08	Homer1
ENSMUSG00000007817	57.07	22.02	-1.37392	2.33e-202	4e-200	Zmiz1
ENSMUSG00000007880	26.49	10.26	-1.36842	1.66e-120	1.41e-118	Arid1a
ENSMUSG00000008153	0.5	0.17	-1.55639	0.00444281	0.0100454	Clstn3
ENSMUSG00000008384	24.66	70.63	1.51811	1.31e-76	6.01e-75	Sertad1
ENSMUSG00000008496	1.4	3.11	1.15149	2.14e-24	2.36e-23	Pou2f2
ENSMUSG00000008658	1.33	3.43	1.36678	5.52e-11	2.94e-10	Rbfox1
ENSMUSG00000008855	65.87	30.32	-1.11935	1.97e-81	9.96e-80	Hdac5
ENSMUSG00000009073	95.27	47.24	-1.01201	2.2e-85	1.16e-83	Nf2
ENSMUSG00000009376	0.02	0.18	3.16993	0.0074061	0.0160938	Met
ENSMUSG00000009418	22.45	8.96	-1.32514	8.58e-64	3.04e-62	Nav1
ENSMUSG00000009569	4.03	1.66	-1.2796	1.77e-19	1.55e-18	Mkl2
ENSMUSG00000009654	5.03	1.67	-1.59071	2.69e-08	1.17e-07	Oit3
ENSMUSG00000009681	0.33	0.09	-1.87447	0.00120499	0.00299611	Bcr
ENSMUSG00000009731	0.01	0.18	4.16993	0.0215151	0.0425519	Kcnd1
ENSMUSG00000010067	15.65	32.23	1.04224	6.5e-29	8.83e-28	Rassf1
ENSMUSG00000010307	5.27	1.65	-1.67534	2.63e-11	1.44e-10	Tmem86a
ENSMUSG00000010406	111.81	227.49	1.02475	4.88e-46	1.15e-44	Mrpl52
ENSMUSG00000010461	1.73	0.53	-1.70671	6.64e-08	2.77e-07	Eya4
ENSMUSG00000010538	4.69	2.3	-1.02795	0.0176784	0.0356885	Tsacc
ENSMUSG00000010554	14.32	29.72	1.0534	1.24e-22	1.26e-21	Mettl16
ENSMUSG00000011179	257.61	531.98	1.04618	1.5658620139905e-318	5.93968303393674e-316	Odc1
ENSMUSG00000011263	0.76	0.27	-1.49304	0.00396468	0.00904201	Exoc3l2
ENSMUSG00000011751	0.06	0.21	1.80735	0.0118586	0.0247637	Sptbn4
ENSMUSG00000013033	5.35	1.92	-1.47843	1.33e-12	7.94e-12	Adgrl1
ENSMUSG00000013076	7.54	3.09	-1.28696	2.42e-34	3.99e-33	Amotl1
ENSMUSG00000013736	9.28	21.68	1.22417	1.68e-24	1.86e-23	Trnt1
ENSMUSG00000014226	29.66	63.55	1.09937	7.85e-68	3.03e-66	Cacybp
ENSMUSG00000014232	4.72	11.18	1.24406	4.05e-10	2.03e-09	Cluap1
ENSMUSG00000014498	39.13	15.43	-1.34254	4.16e-166	5.11e-164	Ankrd52
ENSMUSG00000014547	11.14	5.49	-1.02087	4.77e-12	2.76e-11	Wdfy2
ENSMUSG00000014599	0.23	1.28	2.47644	2.66e-07	1.04e-06	Csf1
ENSMUSG00000014778	38.16	15.5	-1.29979	6.69e-97	4.17e-95	Fhod1
ENSMUSG00000014791	0.19	0.51	1.4245	0.0192368	0.0385063	Elmo3
ENSMUSG00000014873	15.12	30.93	1.03255	7.03e-17	5.37e-16	Surf2
ENSMUSG00000015202	0.65	0.17	-1.9349	0.000761073	0.00194908	Cnksr3
ENSMUSG00000015243	0.25	0.1	-1.32193	0.0055707	0.012397	Abca1
ENSMUSG00000015312	9.49	40.99	2.11079	1.54e-74	6.73e-73	Gadd45b
ENSMUSG00000015396	14.02	58.82	2.06882	1.57e-165	1.9e-163	Cd83
ENSMUSG00000015619	0.001	0.41	8.67948	1.54e-05	4.98e-05	Gata3
ENSMUSG00000015656	29.88	71.07	1.25006	1.85e-95	1.13e-93	Hspa8
ENSMUSG00000015846	4.79	1.69	-1.503	4.05e-10	2.03e-09	Rxra
ENSMUSG00000015882	0.64	1.83	1.5157	8.71e-06	2.9e-05	Lcorl
ENSMUSG00000015944	6.92	2.11	-1.71353	1.99e-54	5.79e-53	Gatsl2
ENSMUSG00000015968	0.65	0.23	-1.49881	7.92e-07	2.95e-06	Cacna1d
ENSMUSG00000016477	35.56	8.16	-2.12361	0.0148703	0.0304852	E2f3
ENSMUSG00000016496	0.74	2.71	1.8727	1.03e-13	6.59e-13	Cd274
ENSMUSG00000016529	0.45	2.5	2.47393	3.73e-07	1.44e-06	Il10
ENSMUSG00000016664	42.36	20.83	-1.02404	8.04e-65	2.89e-63	Pacsin2
ENSMUSG00000017132	29.3	5.76	-2.34676	2.5e-22	2.51e-21	Cyth1
ENSMUSG00000017417	20.3	8.49	-1.25764	4.06e-38	7.61e-37	Plxdc1
ENSMUSG00000017418	1.4	4.7	1.74723	8.9e-17	6.73e-16	Arl5b
ENSMUSG00000017652	2.22	7.44	1.74474	2.37e-11	1.3e-10	Cd40
ENSMUSG00000017718	3.83	1.32	-1.53681	1.7e-09	8.07e-09	Afmid
ENSMUSG00000018102	10.38	29.58	1.51082	4.03e-21	3.83e-20	Hist1h2bc
ENSMUSG00000018171	36.04	76.97	1.0947	4.88e-41	1e-39	Vmp1
ENSMUSG00000018239	6.91	17.12	1.30893	4.86e-17	3.74e-16	Zcchc10
ENSMUSG00000018372	0.94	2.34	1.31578	6.95e-06	2.35e-05	Cep95
ENSMUSG00000018398	12.75	6.12	-1.05889	6.8e-25	7.61e-24	2018-09-08
ENSMUSG00000018401	15.63	5.76	-1.44018	5.59e-27	6.96e-26	Mtmr4
ENSMUSG00000018476	2.8	7.4	1.4021	5.72e-41	1.17e-39	Kdm6b
ENSMUSG00000018500	4.94	25.51	2.36848	4.46e-78	2.12e-76	Adora2b
ENSMUSG00000018707	42.25	18.77	-1.17052	2.06e-240	4.3e-238	Dync1h1
ENSMUSG00000018909	39.35	12.51	-1.65328	2.26e-101	1.47e-99	Arrb1
ENSMUSG00000018927	0.05	0.59	3.56071	0.0117402	0.0245642	Ccl6
ENSMUSG00000018930	3.71	324.28	6.44968	0	0	Ccl4
ENSMUSG00000018931	4.86	1.47	-1.72514	3.18e-23	3.34e-22	Natd1
ENSMUSG00000018983	19.05	7.39	-1.36614	1.55e-66	5.79e-65	E2f2
ENSMUSG00000019066	10.74	4.42	-1.28088	8.05e-18	6.46e-17	Rab3d
ENSMUSG00000019122	207.89	844.97	2.02308	0	0	Ccl9
ENSMUSG00000019338	19.98	7.85	-1.34779	3.55e-31	5.25e-30	Zfp687
ENSMUSG00000019464	20.52	10	-1.03703	2.79e-35	4.74e-34	Ptger1
ENSMUSG00000019774	1.14	2.69	1.23857	0.000899674	0.00228138	Mtrf1l
ENSMUSG00000019850	1.66	11.92	2.84413	3.12e-105	2.15e-103	Tnfaip3
ENSMUSG00000019852	2.25	0.59	-1.93114	1.39e-24	1.54e-23	Arfgef3
ENSMUSG00000020072	0.03	0.6	4.32193	0.0117402	0.0245642	Pbld2
ENSMUSG00000020077	52.31	232.96	2.15492	2.81e-281	7.88e-279	Srgn
ENSMUSG00000020091	34.34	13.2	-1.37935	2.19e-47	5.33e-46	Eif4ebp2
ENSMUSG00000020092	30.87	11.01	-1.48739	3.03e-106	2.14e-104	Pald1
ENSMUSG00000020108	1.8	7.09	1.97779	3.29e-17	2.54e-16	Ddit4
ENSMUSG00000020131	2.37	5.38	1.18272	4.76e-05	0.000143868	Pcsk4
ENSMUSG00000020184	32.17	74.29	1.20745	7.76e-141	7.95e-139	Mdm2
ENSMUSG00000020185	6.28	1.68	-1.9023	3.1e-37	5.57e-36	E2f7
ENSMUSG00000020196	19.27	8.83	-1.12587	2.33e-74	1.01e-72	Cabin1
ENSMUSG00000020205	0.57	13.98	4.61626	7.92e-85	4.15e-83	Phlda1
ENSMUSG00000020220	4.83	11.62	1.26651	1.89e-21	1.82e-20	Vps13d
ENSMUSG00000020261	6.93	3.2	-1.11478	2.91e-20	2.66e-19	Slc36a1
ENSMUSG00000020262	5.63	2.54	-1.14831	1.06e-37	1.96e-36	Adarb1
ENSMUSG00000020300	2.96	6.69	1.17641	5.99e-27	7.44e-26	Cpeb4
ENSMUSG00000020309	0.93	2.43	1.38565	0.000361763	0.000970798	Chac2
ENSMUSG00000020381	5.94	2.55	-1.21997	1.05e-05	3.46e-05	3010026O09Rik
ENSMUSG00000020393	3.32	1.53	-1.11765	3.53e-10	1.78e-09	Kremen1
ENSMUSG00000020399	31.94	15.07	-1.08368	7.15e-45	1.62e-43	Havcr2
ENSMUSG00000020423	0.92	32.25	5.13152	6.84e-282	2.01e-279	Btg2
ENSMUSG00000020473	0.001	0.39	8.60733	6.14e-05	0.000182877	Aebp1
ENSMUSG00000020475	0.71	0.001	-9.47168	0.00782344	0.0169152	Pgam2
ENSMUSG00000020520	6.99	3.47	-1.01036	1.36e-16	1.02e-15	Galnt10
ENSMUSG00000020577	4.55	1.36	-1.74226	2.55e-08	1.11e-07	Tspan13
ENSMUSG00000020589	0.31	0.85	1.45519	0.000115354	0.000331859	Fam49a
ENSMUSG00000020638	4.13	12.98	1.65208	1.94e-43	4.21e-42	Cmpk2
ENSMUSG00000020641	0.86	5.16	2.58496	4.63e-49	1.18e-47	Rsad2
ENSMUSG00000020695	1.26	0.43	-1.55102	7.24e-05	0.000213696	Mrc2
ENSMUSG00000020712	0.48	1.55	1.69116	2.93e-07	1.14e-06	Tcam1
ENSMUSG00000020740	52.08	13.05	-1.99668	1.34e-10	6.93e-10	Gga3
ENSMUSG00000020747	9.1	4.26	-1.09501	4.39e-19	3.77e-18	Tmem94
ENSMUSG00000020758	0.03	0.48	4	0.0225028	0.0442948	Itgb4
ENSMUSG00000020773	9.92	4.76	-1.05938	1.37e-09	6.57e-09	Trim47
ENSMUSG00000020788	49.69	20.14	-1.30289	3.2e-138	3.17e-136	Atp2a3
ENSMUSG00000020826	0.001	0.14	7.12928	0.0156414	0.0318785	Nos2
ENSMUSG00000020836	0.91	0.21	-2.11548	0.00019426	0.00054182	Coro6
ENSMUSG00000020844	0.24	0.98	2.02975	6.99e-05	0.000206774	Nxn
ENSMUSG00000020865	4.8	1.84	-1.38333	5.37e-43	1.15e-41	Abcc3
ENSMUSG00000021025	50.7	164.78	1.70048	2.1e-260	5.1e-258	Nfkbia
ENSMUSG00000021040	8.82	17.74	1.00816	5e-10	2.49e-09	Slirp
ENSMUSG00000021112	1	2.03	1.02148	7.25e-07	2.72e-06	Mpp5
ENSMUSG00000021127	0.19	0.58	1.61005	0.00409952	0.00933136	Zfp36l1
ENSMUSG00000021143	14.13	6.96	-1.0216	5.47e-37	9.72e-36	Pacs2
ENSMUSG00000021149	19.66	42.37	1.10778	2.17e-65	7.88e-64	Gtpbp4
ENSMUSG00000021182	1.73	0.61	-1.50389	3.84e-11	2.08e-10	Ccdc88c
ENSMUSG00000021256	2.57	0.63	-2.02834	4.41e-10	2.21e-09	Vash1
ENSMUSG00000021279	14.5	7.09	-1.0322	4.98e-46	1.17e-44	Cdc42bpb
ENSMUSG00000021298	0.85	2.42	1.50947	1.18e-06	4.34e-06	Gpr132
ENSMUSG00000021338	4.24	1.71	-1.31007	7.3e-06	2.46e-05	Lrrc16a
ENSMUSG00000021356	0.27	0.62	1.19931	0.00388515	0.00888576	Irf4
ENSMUSG00000021367	0.001	3.63	11.8258	1.63e-32	2.51e-31	Edn1
ENSMUSG00000021375	0.52	0.2	-1.37851	0.000629585	0.00163277	Kif13a
ENSMUSG00000021403	0.41	2.24	2.4498	4.36e-14	2.84e-13	Serpinb9b
ENSMUSG00000021431	2.16	6.22	1.52588	1.34e-11	7.54e-11	Snrnp48
ENSMUSG00000021485	5.68	2.41	-1.23686	2.69e-06	9.56e-06	Mxd3
ENSMUSG00000021556	24.64	11.32	-1.12213	4.66e-48	1.15e-46	Golm1
ENSMUSG00000021559	15.87	7.91	-1.00455	1.86e-40	3.75e-39	Dapk1
ENSMUSG00000021701	1.09	57.22	5.71412	0	0	Plk2
ENSMUSG00000021706	1.24	2.56	1.0458	0.000127812	0.00036493	Zfyve16
ENSMUSG00000021712	1.41	7.13	2.33821	1.83e-07	7.28e-07	Trim23
ENSMUSG00000021720	2.58	1.04	-1.31079	0.000228483	0.000629512	Rnf180
ENSMUSG00000021767	1.33	0.64	-1.05528	1.62e-06	5.86e-06	Kat6b
ENSMUSG00000021806	0.7	0.12	-2.54432	4.17e-07	1.6e-06	Nid2
ENSMUSG00000021867	0.8	1.71	1.09592	0.00666872	0.0146319	Tmem254b
ENSMUSG00000021876	7.22	1.62	-2.15601	5.08e-17	3.91e-16	Rnase4
ENSMUSG00000021886	0.76	3.16	2.05585	1.83e-10	9.39e-10	Gpr65
ENSMUSG00000021903	0.06	0.79	3.71882	5.81e-08	2.44e-07	Galnt15
ENSMUSG00000021910	68.52	31.87	-1.10433	7.55e-127	6.71e-125	Nisch
ENSMUSG00000021930	22.18	58.09	1.38903	5.83e-86	3.09e-84	Spryd7
ENSMUSG00000021950	3.14	6.97	1.15039	1.49e-09	7.14e-09	Anxa8
ENSMUSG00000021978	48.5	19.49	-1.31525	5.52e-181	7.74e-179	Extl3
ENSMUSG00000022010	39.34	160.91	2.03219	9.08288285279104e-310	3.35e-307	Tsc22d1
ENSMUSG00000022018	0.97	3.39	1.80523	5.82e-05	0.000174129	Rgcc
ENSMUSG00000022066	1.75	0.62	-1.49701	0.000868658	0.00220707	Gm21685
ENSMUSG00000022126	16.14	125.28	2.95644	0	0	Irg1
ENSMUSG00000022150	99.03	31.84	-1.63703	9.76e-299	3.31e-296	Dab2
ENSMUSG00000022231	3.63	1.44	-1.3339	6.5e-30	9.19e-29	Sema5a
ENSMUSG00000022346	31.64	153.94	2.28255	0	0	Myc
ENSMUSG00000022443	223.01	106.67	-1.06395	0	0	Myh9
ENSMUSG00000022562	2	0.55	-1.8625	0.00270283	0.00632409	Oplah
ENSMUSG00000022565	169.82	55.92	-1.60257	0	0	Plec
ENSMUSG00000022602	0.51	18.25	5.16126	9e-182	1.28e-179	Arc
ENSMUSG00000022667	1.02	3.81	1.90122	1.59e-10	8.19e-10	Cd200r1
ENSMUSG00000022747	2.28	0.8	-1.51096	0.000627239	0.00162799	St3gal6
ENSMUSG00000022756	11.14	1.44	-2.95161	1.67e-30	2.42e-29	Slc7a4
ENSMUSG00000022758	0.79	0.09	-3.13386	2.78e-05	8.7e-05	P2rx6
ENSMUSG00000022766	0.001	0.28	8.12928	0.0156414	0.0318785	Serpind1
ENSMUSG00000022773	0.43	0.07	-2.61891	0.0074061	0.0160938	Ypel1
ENSMUSG00000022817	86.1	24.45	-1.81618	2.05e-297	6.6e-295	Itgb5
ENSMUSG00000022848	2.41	1.14	-1.08	0.000991312	0.00249657	Dirc2
ENSMUSG00000022861	1.15	0.3	-1.9386	7.3e-06	2.46e-05	Dgkg
ENSMUSG00000022863	0.42	1.91	2.18511	2.58e-05	8.1e-05	Btg3
ENSMUSG00000022885	9.2	4.06	-1.18015	1.92e-15	1.36e-14	St6gal1
ENSMUSG00000022893	0.13	0.95	2.86942	1.68e-09	7.97e-09	Adamts1
ENSMUSG00000022895	10.4	31.12	1.58126	3.65e-112	2.77e-110	Ets2
ENSMUSG00000022912	6.11	2.97	-1.04071	2.16e-11	1.19e-10	Pros1
ENSMUSG00000022946	6	2.37	-1.34008	1.51e-33	2.43e-32	Dopey2
ENSMUSG00000022973	19.49	7.79	-1.32304	6.46e-09	2.94e-08	Synj1
ENSMUSG00000023008	58.26	25.25	-1.20622	2.65e-136	2.55e-134	Fmnl3
ENSMUSG00000023022	4.62	14.76	1.67573	1.25e-59	4.08e-58	Lima1
ENSMUSG00000023034	5.7	14.29	1.32597	2.49e-27	3.15e-26	Nr4a1
ENSMUSG00000023036	0.02	8.8	8.78136	6.67e-76	2.99e-74	Pcdhga8
ENSMUSG00000023262	9.72	20.67	1.08851	4.63e-20	4.18e-19	Acy1
ENSMUSG00000023341	0.8	4.17	2.38198	3.07e-18	2.52e-17	Mx2
ENSMUSG00000023349	7.15	24.27	1.76316	5.86e-33	9.15e-32	Clec4n
ENSMUSG00000023830	41.14	17.89	-1.20139	7.37e-185	1.09e-182	Igf2r
ENSMUSG00000023947	16.57	46.06	1.47494	9.98e-92	5.77e-90	Nfkbie
ENSMUSG00000023951	3.81	31.53	3.04886	2.49e-170	3.12e-168	Vegfa
ENSMUSG00000023984	0.26	0.98	1.91427	0.0213208	0.0422588	Gm20517
ENSMUSG00000024014	3.32	10.08	1.60224	1.77e-27	2.25e-26	Pim1
ENSMUSG00000024063	0.92	0.37	-1.31411	0.00465245	0.0104826	Lbh
ENSMUSG00000024066	9.7	2.43	-1.99703	6.84e-59	2.2e-57	Xdh
ENSMUSG00000024130	19.35	7.43	-1.3809	2.92e-95	1.77e-93	Abca3
ENSMUSG00000024140	0.34	0.09	-1.91754	0.00233202	0.00552157	Epas1
ENSMUSG00000024143	8.34	4.16	-1.00346	1.72e-17	1.36e-16	Rhoq
ENSMUSG00000024190	13.83	85.76	2.6325	1.97e-285	5.92e-283	Dusp1
ENSMUSG00000024206	0.63	0.17	-1.88982	0.00189492	0.00455777	Rfx2
ENSMUSG00000024392	128.51	60.36	-1.09022	1.43e-76	6.51e-75	Bag6
ENSMUSG00000024395	5.76	13.62	1.24159	8.66e-17	6.56e-16	Lims2
ENSMUSG00000024399	2.19	4.98	1.18521	6.85e-05	0.000202759	Ltb
ENSMUSG00000024401	22.72	678.33	4.89995	0	0	Tnf
ENSMUSG00000024413	30.25	13.66	-1.14698	4.97e-87	2.71e-85	Npc1
ENSMUSG00000024451	29.26	13.49	-1.11704	6.91e-81	3.44e-79	Arap3
ENSMUSG00000024486	0.03	2.48	6.36923	6.08e-23	6.29e-22	Hbegf
ENSMUSG00000024528	11.51	23.66	1.03956	1.62e-18	1.35e-17	Srfbp1
ENSMUSG00000024621	1133.4	558.45	-1.02116	0	0	Csf1r
ENSMUSG00000024669	1.47	0.28	-2.39232	5.67e-06	1.93e-05	Cd5
ENSMUSG00000024750	15.2	36.61	1.26817	1.56e-51	4.19e-50	Zfand5
ENSMUSG00000024778	1	6.61	2.72465	8.86e-21	8.28e-20	Fas
ENSMUSG00000024855	11.21	3.77	-1.57215	5.06e-46	1.19e-44	Pacs1
ENSMUSG00000024883	3.84	1.41	-1.44541	9.78e-15	6.65e-14	Rin1
ENSMUSG00000024900	29.94	12.43	-1.26825	1.65e-81	8.36e-80	Cpt1a
ENSMUSG00000024912	24.5	68.66	1.48669	7.58e-97	4.7e-95	Fosl1
ENSMUSG00000025006	1.37	0.4	-1.7761	0.000201637	0.000560819	Sorbs1
ENSMUSG00000025085	0.54	0.16	-1.75489	0.0242204	0.0474314	Ablim1
ENSMUSG00000025154	0.66	0.15	-2.1375	0.00340811	0.0078518	Arhgap19
ENSMUSG00000025194	0.27	0.02	-3.75489	0.0129695	0.0268357	Abcc2
ENSMUSG00000025195	2.19	0.94	-1.2202	3.46e-08	1.48e-07	Dnmbp
ENSMUSG00000025207	2.23	0.93	-1.26174	2.78e-08	1.2e-07	Sema4g
ENSMUSG00000025213	0.98	3.22	1.71621	3.18e-06	1.12e-05	Kazald1
ENSMUSG00000025224	22.15	10.47	-1.08105	3.29e-75	1.45e-73	Gbf1
ENSMUSG00000025283	45.36	97.8	1.10841	1.22e-59	3.99e-58	Sat1
ENSMUSG00000025323	0.73	0.28	-1.38247	0.000124158	0.000354969	Sp4
ENSMUSG00000025366	43.45	20.89	-1.05654	1.34e-76	6.11e-75	Esyt1
ENSMUSG00000025375	0.59	0.27	-1.12776	0.0015179	0.00372671	Aatk
ENSMUSG00000025408	7.14	20.27	1.50535	1.23e-17	9.76e-17	Ddit3
ENSMUSG00000025422	0.47	0.2	-1.23266	0.00666709	0.0146319	Agap2
ENSMUSG00000025453	12.55	5.71	-1.13612	5.58e-25	6.27e-24	Nnt
ENSMUSG00000025494	0.37	0.04	-3.20945	0.0117402	0.0245642	Sigirr
ENSMUSG00000025507	11.34	5.19	-1.12761	1.73e-11	9.62e-11	Pidd1
ENSMUSG00000025577	3.17	1.31	-1.27492	5.59e-08	2.35e-07	Cbx2
ENSMUSG00000025583	33.93	13.76	-1.30208	3.76e-115	3.03e-113	Rptor
ENSMUSG00000025616	4.87	15.93	1.70975	3.14e-13	1.94e-12	Usp16
ENSMUSG00000025701	33.81	6.59	-2.3591	5.33e-139	5.33e-137	Alox5
ENSMUSG00000025723	0.42	1.63	1.95641	0.0192663	0.0385416	Nmb
ENSMUSG00000025766	1.9	0.67	-1.50377	0.0196468	0.039248	D3Ertd751e
ENSMUSG00000025804	0.5	4.25	3.08746	2.41e-28	3.18e-27	Ccr1
ENSMUSG00000025854	48.79	21.74	-1.16623	1.4e-103	9.38e-102	Fam20c
ENSMUSG00000025979	7.96	19.93	1.3241	4.05e-11	2.19e-10	Mob4
ENSMUSG00000025981	8.99	20.69	1.20254	5.12e-24	5.56e-23	-
ENSMUSG00000026088	6.7	15.37	1.19788	1.6e-14	1.08e-13	Mitd1
ENSMUSG00000026090	0.16	1.96	3.61471	8.55e-14	5.48e-13	2010300C02Rik
ENSMUSG00000026107	3.09	6.86	1.1506	8.45e-13	5.12e-12	Nabp1
ENSMUSG00000026153	2.35	0.97	-1.2766	0.0016174	0.00394397	Fam135a
ENSMUSG00000026204	0.08	0.64	3	1.11e-05	3.65e-05	Ptprn
ENSMUSG00000026288	123.15	41.66	-1.56368	8.4e-252	1.9e-249	Inpp5d
ENSMUSG00000026313	8	2.95	-1.43929	3.3e-18	2.7e-17	Hdac4
ENSMUSG00000026358	32.95	187.31	2.50708	0	0	Rgs1
ENSMUSG00000026360	52.62	135.51	1.36472	4.2e-234	8.47e-232	Rgs2
ENSMUSG00000026458	2.89	1.35	-1.09811	1.2e-07	4.87e-07	Ppfia4
ENSMUSG00000026463	14.8	4.8	-1.62449	1.39e-99	8.9e-98	Atp2b4
ENSMUSG00000026471	0.76	0.22	-1.7885	0.00458378	0.0103406	Mr1
ENSMUSG00000026475	83.36	308.17	1.8863	0	0	Rgs16
ENSMUSG00000026483	24.11	11.09	-1.12037	1.65e-38	3.15e-37	Fam129a
ENSMUSG00000026525	1.4	9.46	2.75641	1.83e-37	3.34e-36	Opn3
ENSMUSG00000026535	3.98	16.93	2.08874	5.68e-42	1.2e-40	Ifi202b
ENSMUSG00000026536	0.29	1.33	2.1973	0.00019356	0.000540217	Mnda
ENSMUSG00000026564	0.17	0.02	-3.08746	0.0215151	0.0425519	Dusp27
ENSMUSG00000026596	18.96	9.13	-1.05427	3.96e-26	4.73e-25	Abl2
ENSMUSG00000026628	17.55	90.05	2.35926	1.93e-297	6.38e-295	Atf3
ENSMUSG00000026637	8.03	22.11	1.46123	8.87e-17	6.71e-16	Traf5
ENSMUSG00000026715	0.43	0.99	1.20309	0.0167675	0.0340069	Serpinc1
ENSMUSG00000026748	0.27	0.001	-8.07682	0.00782344	0.0169152	Plxdc2
ENSMUSG00000026761	8.79	21.48	1.28906	2.41e-11	1.33e-10	Orc4
ENSMUSG00000026771	2.14	23.03	3.42783	7.04e-06	2.37e-05	Spopl
ENSMUSG00000026791	6.87	3.23	-1.08878	0.00181345	0.00438143	Slc2a8
ENSMUSG00000026815	1.01	0.29	-1.80023	0.00233202	0.00552157	Gfi1b
ENSMUSG00000026826	1.35	4.83	1.83906	2.99e-20	2.73e-19	Nr4a2
ENSMUSG00000026832	3.2	0.57	-2.48904	4.59e-10	2.29e-09	Cytip
ENSMUSG00000026875	7.42	34.38	2.21208	4.23e-111	3.17e-109	Traf1
ENSMUSG00000026893	0.89	1.87	1.07116	0.000197498	0.000549862	Gca
ENSMUSG00000026896	1.89	5.31	1.49033	3.41e-22	3.4e-21	Ifih1
ENSMUSG00000026923	3.31	0.14	-4.56333	0.00324435	0.00750535	Notch1
ENSMUSG00000026944	17.98	8.78	-1.0341	2.84e-84	1.48e-82	Abca2
ENSMUSG00000026959	0.47	0.08	-2.55459	0.000181736	0.000508538	Grin1
ENSMUSG00000026981	36.09	209.14	2.5348	0	0	Il1rn
ENSMUSG00000027014	4.55	9.55	1.06963	1.85e-18	1.54e-17	Cwc22
ENSMUSG00000027091	16.58	34.27	1.0475	2.31e-28	3.06e-27	Zc3h15
ENSMUSG00000027130	11.91	5.38	-1.1465	8.11e-39	1.56e-37	Slc12a6
ENSMUSG00000027227	18.1	8.56	-1.08031	1.79e-23	1.9e-22	Sord
ENSMUSG00000027254	1.23	0.27	-2.18763	5.93e-21	5.59e-20	Map1a
ENSMUSG00000027276	2.31	6.83	1.56399	2.81e-37	5.07e-36	Jag1
ENSMUSG00000027315	0.26	0.001	-8.02237	0.00782344	0.0169152	Spint1
ENSMUSG00000027322	1.25	0.38	-1.71786	7.7e-10	3.77e-09	Siglec1
ENSMUSG00000027339	17.69	6.51	-1.4422	1.5e-30	2.18e-29	Rassf2
ENSMUSG00000027368	4.62	45.37	3.29577	6.39e-165	7.55e-163	Dusp2
ENSMUSG00000027398	0.05	34.83	9.44419	8.23e-176	1.09e-173	Il1b
ENSMUSG00000027399	0.001	2.99	11.5459	6.08e-23	6.29e-22	Il1a
ENSMUSG00000027470	0.1	0.75	2.90689	1.96e-05	6.24e-05	Mylk2
ENSMUSG00000027514	5.73	29.37	2.35774	6.16e-52	1.68e-50	Zbp1
ENSMUSG00000027534	1.77	4.22	1.25349	9.35e-08	3.84e-07	Snx16
ENSMUSG00000027544	17.41	5.15	-1.75727	3.96e-138	3.9e-136	Nfatc2
ENSMUSG00000027562	0.66	14.05	4.41196	3.38e-76	1.53e-74	Car2
ENSMUSG00000027611	6.36	16.78	1.39964	4.78e-17	3.68e-16	Procr
ENSMUSG00000027646	5.2	24.84	2.25608	6.47e-126	5.71e-124	Src
ENSMUSG00000027668	10.98	46.8	2.09163	0.000270312	0.000738918	Mfn1
ENSMUSG00000027678	21.71	10.61	-1.03294	3.37e-45	7.76e-44	Ncoa3
ENSMUSG00000027706	4.51	9.21	1.03007	1.41e-08	6.24e-08	Sec62
ENSMUSG00000027737	3.05	13.72	2.1694	8.8e-91	5.02e-89	Slc7a11
ENSMUSG00000027804	29.24	59.99	1.03678	6.92e-54	1.98e-52	Ppid
ENSMUSG00000027829	9.35	23.65	1.3388	8.94e-42	1.88e-40	Ccnl1
ENSMUSG00000027840	0.16	0.001	-7.32193	0.0156414	0.0318785	Wnt2b
ENSMUSG00000027848	35.29	16.03	-1.13849	1.63e-92	9.51e-91	Olfml3
ENSMUSG00000027849	0.42	0.13	-1.69188	0.00704452	0.0153858	Syt6
ENSMUSG00000027981	4.19	9.01	1.10458	1.54e-10	7.96e-10	Rnpc3
ENSMUSG00000028035	2.04	4.64	1.18556	7.71e-08	3.19e-07	Dnajb4
ENSMUSG00000028037	10.38	30.64	1.56161	8.76e-66	3.24e-64	Ifi44
ENSMUSG00000028068	44.07	17.64	-1.32095	9.81e-237	2.01e-234	Iqgap3
ENSMUSG00000028071	0.17	0.35	1.04182	0.00939996	0.0200316	Sh2d2a
ENSMUSG00000028100	0.07	0.99	3.822	0.000276113	0.000753499	Nudt17
ENSMUSG00000028101	13.09	5.19	-1.33466	1.63e-16	1.21e-15	Pias3
ENSMUSG00000028121	30.76	74.96	1.28507	3.75e-148	3.96e-146	Bcar3
ENSMUSG00000028128	0.04	11.96	8.224	3.58e-84	1.86e-82	F3
ENSMUSG00000028133	1.59	4.41	1.47175	2.03e-06	7.29e-06	Rwdd3
ENSMUSG00000028179	1.72	6.13	1.83348	1.2e-14	8.12e-14	Cth
ENSMUSG00000028180	9.67	20.26	1.06705	4.68e-31	6.89e-30	Zranb2
ENSMUSG00000028195	0.001	1.26	10.2992	4.77e-10	2.38e-09	Cyr61
ENSMUSG00000028224	3.02	6.94	1.20039	3.53e-10	1.78e-09	Nbn
ENSMUSG00000028261	7.7	15.72	1.02967	2.75e-25	3.15e-24	Ndufaf4
ENSMUSG00000028268	0.39	1.44	1.88452	4.97e-06	1.7e-05	Gbp3
ENSMUSG00000028270	0.38	0.94	1.30666	0.00798014	0.0172309	Gbp2
ENSMUSG00000028337	4.99	2.34	-1.09253	3.42e-11	1.86e-10	Coro2a
ENSMUSG00000028339	5.32	2.36	-1.17264	1.89e-20	1.74e-19	Col15a1
ENSMUSG00000028341	0.03	0.24	3	0.000732495	0.0018815	Nr4a3
ENSMUSG00000028362	0.84	1.98	1.23704	1.88e-06	6.79e-06	Tnfsf8
ENSMUSG00000028364	6.33	14.77	1.22239	1.6e-60	5.32e-59	Tnc
ENSMUSG00000028413	189.39	89.39	-1.08317	2.02e-249	4.49e-247	B4galt1
ENSMUSG00000028453	17.25	7.73	-1.15806	2.74e-08	1.18e-07	Fancg
ENSMUSG00000028464	0.13	2.68	4.36565	2.23e-10	1.14e-09	Tpm2
ENSMUSG00000028468	17.64	7.79	-1.17916	1.97e-16	1.46e-15	Rgp1
ENSMUSG00000028496	0.94	3.87	2.0416	0.00677261	0.0148371	Mllt3
ENSMUSG00000028497	0.97	0.43	-1.17365	0.00172494	0.00418561	Hacd4
ENSMUSG00000028525	1.67	3.96	1.24565	6.28e-15	4.32e-14	Pde4b
ENSMUSG00000028555	3.99	1.29	-1.62902	7.21e-08	2.99e-07	Ttc39a
ENSMUSG00000028578	1.87	4.16	1.15355	1.36e-06	4.95e-06	Caap1
ENSMUSG00000028581	635.21	276.7	-1.19891	0	0	Laptm5
ENSMUSG00000028583	0.19	0.73	1.9419	0.0074061	0.0160938	Pdpn
ENSMUSG00000028599	18.16	46	1.34087	3.55e-118	2.98e-116	Tnfrsf1b
ENSMUSG00000028644	1.09	0.3	-1.86129	3.77e-07	1.46e-06	Ermap
ENSMUSG00000028645	70.78	243.54	1.78275	0	0	Slc2a1
ENSMUSG00000028655	1.59	3.23	1.02251	8.11e-05	0.000238026	Mfsd2a
ENSMUSG00000028680	12.1	57.47	2.2478	2.24e-197	3.75e-195	Plk3
ENSMUSG00000028799	14.07	6.06	-1.21523	9.33e-26	1.09e-24	Zfp362
ENSMUSG00000028803	10.35	3.29	-1.65347	9.39e-20	8.36e-19	Nipal3
ENSMUSG00000028807	5.93	2.86	-1.05202	1.9e-08	8.36e-08	Zbtb8a
ENSMUSG00000028841	4.27	1.92	-1.15313	0.000116472	0.00033469	Cnksr1
ENSMUSG00000028862	1.82	0.55	-1.72643	0.0167374	0.0339565	Map3k6
ENSMUSG00000028868	74.11	34.77	-1.09183	2.11e-76	9.58e-75	Wasf2
ENSMUSG00000028926	20.07	9.32	-1.10664	3.63e-43	7.81e-42	Cdk14
ENSMUSG00000028965	0.39	4.84	3.63346	5.88e-19	5.03e-18	Tnfrsf9
ENSMUSG00000028967	2.68	26.82	3.323	1.04e-189	1.57e-187	Errfi1
ENSMUSG00000028980	51.04	18.89	-1.43401	8.39e-140	8.52e-138	H6pd
ENSMUSG00000028982	5.93	13.66	1.20385	1.22e-17	9.66e-17	Slc25a33
ENSMUSG00000028992	5.08	10.74	1.08009	4.93e-10	2.46e-09	Nmnat1
ENSMUSG00000029001	4.79	2.32	-1.0459	0.000711588	0.00183364	Fbxo44
ENSMUSG00000029027	5.6	2.42	-1.21042	0.0014975	0.00368047	Dffb
ENSMUSG00000029050	29.29	14.12	-1.05267	6.91e-83	3.55e-81	Ski
ENSMUSG00000029096	0.36	0.001	-8.49185	0.00195752	0.00468911	Htra3
ENSMUSG00000029101	0.52	0.15	-1.79355	2.59e-05	8.15e-05	Rgs12
ENSMUSG00000029104	13.62	5.74	-1.2466	1.14e-106	8.11e-105	Htt
ENSMUSG00000029161	0.1	3.07	4.94017	2.46e-14	1.63e-13	Cgref1
ENSMUSG00000029223	5.48	13.71	1.32298	6.09e-12	3.5e-11	Uchl1
ENSMUSG00000029254	8.99	25.42	1.49957	2.14e-55	6.32e-54	Stap1
ENSMUSG00000029279	0.3	0.72	1.26303	0.00542065	0.0120764	Brdt
ENSMUSG00000029307	1.99	0.59	-1.75398	3.7e-07	1.43e-06	Dmp1
ENSMUSG00000029313	16.28	7.98	-1.02864	1.44e-41	3.01e-40	Aff1
ENSMUSG00000029314	0.44	1.59	1.85345	2.28e-06	8.14e-06	Agpat9
ENSMUSG00000029330	1.17	0.52	-1.16993	0.00075084	0.00192517	Cds1
ENSMUSG00000029334	0.001	0.33	8.36632	0.00391328	0.00893742	Prkg2
ENSMUSG00000029361	0.88	0.1	-3.1375	2.33e-17	1.82e-16	Nos1
ENSMUSG00000029378	0.06	0.88	3.87447	0.00183717	0.00442859	Areg
ENSMUSG00000029401	20.63	58.16	1.49528	6.98e-70	2.77e-68	Rilpl2
ENSMUSG00000029413	24.1	9.91	-1.28208	2.17e-18	1.81e-17	Naaa
ENSMUSG00000029414	10.16	3.21	-1.66226	6.12e-37	1.09e-35	Kntc1
ENSMUSG00000029416	40.09	19.44	-1.04421	0.000510531	0.00134484	Slc15a4
ENSMUSG00000029438	7.49	3.71	-1.01355	3.17e-17	2.46e-16	Bcl7a
ENSMUSG00000029461	12	4.28	-1.48735	2.24e-15	1.57e-14	Fam168a
ENSMUSG00000029486	6.22	13.26	1.09209	7.97e-12	4.55e-11	Mrpl1
ENSMUSG00000029505	18.45	6.44	-1.51849	2e-77	9.4e-76	Ep400
ENSMUSG00000029512	7.75	3.61	-1.1022	2.27e-11	1.25e-10	Ulk1
ENSMUSG00000029516	7.36	1.55	-2.24744	6.82e-41	1.39e-39	Cit
ENSMUSG00000029553	3.43	9.34	1.44521	2.18e-16	1.61e-15	Tfec
ENSMUSG00000029561	1.58	4.75	1.588	3.65e-12	2.12e-11	Oasl2
ENSMUSG00000029591	30.98	13.89	-1.15729	1.94e-17	1.52e-16	Ung
ENSMUSG00000029605	1.7	3.66	1.10631	3.36e-05	0.000103902	Oas1b
ENSMUSG00000029657	55.95	115.44	1.04493	4.92e-35	8.3e-34	Hsph1
ENSMUSG00000029714	9.53	4.37	-1.12484	5.13e-09	2.35e-08	Gigyf1
ENSMUSG00000029730	196.75	95.84	-1.03766	8.07e-92	4.69e-90	Mcm7
ENSMUSG00000029798	0.33	1.14	1.7885	8.34e-08	3.44e-07	Herc6
ENSMUSG00000029804	47	21.57	-1.12363	2.66e-50	7.02e-49	Herc3
ENSMUSG00000029819	3.67	11.57	1.65654	4.35e-08	1.85e-07	Npy
ENSMUSG00000029821	9.61	4.13	-1.21839	4.34e-07	1.66e-06	Dfna5
ENSMUSG00000029860	19.33	43.23	1.16119	4.19e-87	2.29e-85	Zyx
ENSMUSG00000029863	28.06	13.28	-1.07926	1.2e-37	2.21e-36	Casp2
ENSMUSG00000029925	6.09	1.99	-1.61367	1.33e-05	4.34e-05	Tbxas1
ENSMUSG00000030016	5.63	12.69	1.17249	7.4e-10	3.63e-09	Zfp638
ENSMUSG00000030032	2.69	5.52	1.03706	7.02e-06	2.37e-05	Wdr54
ENSMUSG00000030055	4.97	1.2	-2.05021	6.61e-15	4.53e-14	Rab43
ENSMUSG00000030064	27.53	12.78	-1.10712	1.59e-32	2.44e-31	Frmd4b
ENSMUSG00000030083	13.27	4.5	-1.56017	8.51e-06	2.84e-05	Abtb1
ENSMUSG00000030084	7.54	3.54	-1.09082	1.47e-18	1.23e-17	Plxna1
ENSMUSG00000030091	32.65	10.96	-1.57484	1.38e-161	1.6e-159	Nup210
ENSMUSG00000030095	75.86	36.68	-1.04835	4.73e-91	2.71e-89	Tmem43
ENSMUSG00000030107	25.2	76.94	1.61031	8.3e-138	8.11e-136	Usp18
ENSMUSG00000030123	29.9	12.46	-1.26284	4.08e-109	2.95e-107	Plxnd1
ENSMUSG00000030142	33.37	101.14	1.59973	3.7e-190	5.68e-188	Clec4e
ENSMUSG00000030148	67.53	136.46	1.01488	7.29e-61	2.46e-59	Clec4a2
ENSMUSG00000030157	0.001	1.75	10.7731	1.52e-08	6.71e-08	Clec2d
ENSMUSG00000030159	0.001	0.48	8.90689	0.0156414	0.0318785	Clec1b
ENSMUSG00000030170	0.39	0.001	-8.60733	0.00097925	0.00246668	Wnt5b
ENSMUSG00000030207	2.16	0.95	-1.18503	9.68e-07	3.58e-06	Fam234b
ENSMUSG00000030208	176.78	80.18	-1.14064	2.3e-90	1.31e-88	Emp1
ENSMUSG00000030243	39.75	11.17	-1.83133	5.23e-23	5.43e-22	Recql
ENSMUSG00000030256	1.91	5.12	1.42257	1.16e-12	6.97e-12	Bhlhe41
ENSMUSG00000030380	1.11	0.54	-1.03953	0.00996464	0.0211406	Mzf1
ENSMUSG00000030409	49.36	22.32	-1.14501	1.29e-66	4.85e-65	Dmpk
ENSMUSG00000030433	1.59	0.64	-1.31288	0.0154733	0.0316509	Sbk2
ENSMUSG00000030530	81.57	33.96	-1.2642	5.86e-194	9.33e-192	Furin
ENSMUSG00000030536	133.74	65.94	-1.02021	2.55e-256	5.98e-254	Iqgap1
ENSMUSG00000030545	1.17	2.64	1.17403	0.000115254	0.000331646	Pex11a
ENSMUSG00000030655	6.84	3.31	-1.04717	6.84e-19	5.85e-18	Smg1
ENSMUSG00000030657	4.88	1.81	-1.43089	8.18e-37	1.45e-35	Xylt1
ENSMUSG00000030680	1.95	11.66	2.58002	9.78e-45	2.2e-43	Pagr1a
ENSMUSG00000030683	0.94	0.26	-1.85415	6.29e-05	0.000187168	Sez6l2
ENSMUSG00000030745	0.74	0.04	-4.20945	5.78e-06	1.97e-05	Il21r
ENSMUSG00000030748	2.39	1.14	-1.06798	1.68e-05	5.42e-05	Il4ra
ENSMUSG00000030768	10.88	3.35	-1.69945	5.89e-28	7.66e-27	Disp1
ENSMUSG00000030785	0.11	1.32	3.58496	0.00636217	0.0140213	Cox6a2
ENSMUSG00000030786	26.98	13.31	-1.01938	5.99e-52	1.64e-50	Itgam
ENSMUSG00000030790	0.43	9.13	4.40821	1.06e-39	2.08e-38	Adm
ENSMUSG00000030830	18.07	7.81	-1.2102	3.06e-49	7.82e-48	Itgal
ENSMUSG00000030921	4.31	10.44	1.27636	3.58e-25	4.06e-24	Trim30a
ENSMUSG00000030956	19.13	7.62	-1.32797	7.24e-37	1.28e-35	Fam53b
ENSMUSG00000030966	2.47	5.92	1.26109	1.16e-12	6.94e-12	Trim21
ENSMUSG00000031103	16.89	7.18	-1.23411	1.01e-53	2.88e-52	Elf4
ENSMUSG00000031176	4.19	9.48	1.17794	5.2e-14	3.37e-13	Dynlt3
ENSMUSG00000031197	13.43	27.56	1.03712	6.5e-26	7.67e-25	Vbp1
ENSMUSG00000031200	2.14	0.95	-1.17161	0.0022628	0.00536952	Mtcp1
ENSMUSG00000031231	155.91	312.98	1.00536	1.43e-09	6.88e-09	Cox7b
ENSMUSG00000031246	24.76	52.23	1.07687	4.98e-76	2.24e-74	Sh3bgrl
ENSMUSG00000031257	0.001	1.52	10.5699	7.54e-12	4.31e-11	Nox1
ENSMUSG00000031289	2.22	9.69	2.12594	5.05e-22	5.01e-21	Il13ra2
ENSMUSG00000031370	9.21	23.23	1.33472	5.54e-11	2.95e-10	Zrsr2
ENSMUSG00000031391	5.81	1.66	-1.80735	4.98e-29	6.8e-28	L1cam
ENSMUSG00000031438	4.67	12.62	1.43422	3.93e-30	5.6e-29	Rnf128
ENSMUSG00000031441	7.92	3.83	-1.04816	2.1e-31	3.12e-30	Atp11a
ENSMUSG00000031444	0.12	0.68	2.5025	7.68e-05	0.000226035	F10
ENSMUSG00000031504	1.23	2.72	1.14495	0.00215752	0.00513387	Rab20
ENSMUSG00000031520	18.53	38.33	1.04861	1.52e-36	2.64e-35	Vegfc
ENSMUSG00000031530	46.69	108.52	1.21678	5.4e-164	6.33e-162	Dusp4
ENSMUSG00000031596	0.1	0.3	1.58496	0.000885647	0.00224713	Slc7a2
ENSMUSG00000031600	1.62	3.73	1.20318	1.11e-16	8.34e-16	Vps37a
ENSMUSG00000031613	0.73	0.05	-3.8679	0.000276113	0.000753499	Hpgd
ENSMUSG00000031709	1.07	2.94	1.45821	3.49e-07	1.35e-06	Tbc1d9
ENSMUSG00000031712	0.23	0.77	1.74322	0.0146935	0.0301419	Il15
ENSMUSG00000031762	51.09	138.81	1.442	1.25e-63	4.38e-62	Mt2
ENSMUSG00000031779	0.37	8.75	4.56369	1.55e-60	5.18e-59	Ccl22
ENSMUSG00000031822	17.81	8.3	-1.1015	4.53e-37	8.1e-36	Gse1
ENSMUSG00000031824	22.53	10.26	-1.13482	1.05e-50	2.8e-49	6430548M08Rik
ENSMUSG00000031910	0.16	0.001	-7.32193	0.000245094	0.000673121	Has3
ENSMUSG00000031995	3.02	1.23	-1.29589	2.3e-08	1e-07	St14
ENSMUSG00000032010	30.26	11.47	-1.39955	4.65e-68	1.8e-66	Usp2
ENSMUSG00000032041	10.51	4.26	-1.30284	2.11e-12	1.24e-11	Tirap
ENSMUSG00000032131	0.3	0.05	-2.58496	0.0215151	0.0425519	Abcg4
ENSMUSG00000032194	5.87	2.46	-1.2547	2.66e-20	2.44e-19	Kank2
ENSMUSG00000032251	2.11	4.47	1.08303	6.13e-05	0.000182796	Irak1bp1
ENSMUSG00000032265	0.32	0.83	1.37504	4.94e-05	0.000148649	Fam46a
ENSMUSG00000032300	66.48	31.14	-1.09415	4.73e-145	4.92e-143	1700017B05Rik
ENSMUSG00000032402	3.75	0.66	-2.50635	7.3e-23	7.52e-22	Smad3
ENSMUSG00000032420	2.54	0.29	-3.1307	9.69e-24	1.04e-22	Nt5e
ENSMUSG00000032475	8.43	19.49	1.20913	1.96e-13	1.23e-12	Nck1
ENSMUSG00000032487	5.66	50.53	3.15827	0	0	Ptgs2
ENSMUSG00000032515	4.88	38.56	2.98215	5.47e-227	1.07e-224	Csrnp1
ENSMUSG00000032528	1.15	0.07	-4.03814	2.42e-14	1.6e-13	Vipr1
ENSMUSG00000032578	0.001	0.6	9.22882	1.21e-07	4.9e-07	Cish
ENSMUSG00000032589	1.89	0.67	-1.49615	4.85e-22	4.81e-21	Bsn
ENSMUSG00000032621	3.05	6.16	1.01412	2.88e-13	1.79e-12	Srek1
ENSMUSG00000032724	0.99	2.44	1.30138	1.44e-09	6.93e-09	Abtb2
ENSMUSG00000032741	72.43	24.23	-1.57979	1.65e-180	2.28e-178	Tpcn1
ENSMUSG00000032782	9.78	3.92	-1.31898	2.32e-12	1.36e-11	Cntrob
ENSMUSG00000032815	15.83	6.6	-1.26212	1.21e-47	2.97e-46	Fanca
ENSMUSG00000032826	2.69	0.85	-1.66207	7.63e-13	4.64e-12	Ank2
ENSMUSG00000032850	1.42	0.44	-1.69032	0.000228483	0.000629512	Rnft2
ENSMUSG00000032855	9.56	4.3	-1.15267	2.5e-73	1.07e-71	Pkd1
ENSMUSG00000032860	3.44	7.86	1.19212	3.26e-12	1.91e-11	P2ry2
ENSMUSG00000032911	2.6	0.66	-1.97797	1.3e-28	1.74e-27	Cspg4
ENSMUSG00000033029	0.94	0.33	-1.51019	0.0118586	0.0247637	1700088E04Rik
ENSMUSG00000033124	14.99	6.63	-1.17692	2.97e-27	3.75e-26	Atg9a
ENSMUSG00000033355	23.29	84.24	1.85479	4.47e-149	4.77e-147	Rtp4
ENSMUSG00000033538	1.54	6.94	2.17201	9.81e-09	4.39e-08	Casp4
ENSMUSG00000033581	4.34	8.69	1.00166	2.97e-14	1.96e-13	Igf2bp2
ENSMUSG00000033618	0.15	0.02	-2.90689	0.0074061	0.0160938	Map3k13
ENSMUSG00000033624	6.75	2.56	-1.39874	2.56e-24	2.82e-23	Pdpr
ENSMUSG00000033697	14.59	6.02	-1.27714	1.41e-36	2.45e-35	Arhgap39
ENSMUSG00000033705	4.82	2.15	-1.1647	1.04e-32	1.61e-31	Stard9
ENSMUSG00000033730	0.94	11.16	3.56953	2.88e-41	5.96e-40	Egr3
ENSMUSG00000033777	15.33	6.41	-1.25796	7.57e-42	1.59e-40	Tlr13
ENSMUSG00000033855	8.35	3.14	-1.41101	8.57e-18	6.86e-17	Ston1
ENSMUSG00000033902	2.62	1.3	-1.01106	1.36e-07	5.47e-07	Mapkbp1
ENSMUSG00000033931	1.88	3.84	1.03037	6.85e-08	2.85e-07	Rbm34
ENSMUSG00000033955	5.01	2.39	-1.0678	0.0120971	0.0252126	Tnks1bp1
ENSMUSG00000034023	11.84	5.08	-1.22077	9.94e-31	1.45e-29	Fancd2
ENSMUSG00000034055	4.11	1.73	-1.24837	1.77e-15	1.25e-14	Phka1
ENSMUSG00000034156	0.2	1.84	3.20163	5.16e-12	2.98e-11	Bzrap1
ENSMUSG00000034220	0.15	0.53	1.82103	0.000313464	0.000848959	Gpc1
ENSMUSG00000034245	0.43	0.001	-8.74819	0.000245094	0.000673121	Hdac11
ENSMUSG00000034247	45.52	22.57	-1.01209	1.68e-109	1.22e-107	Plekhm1
ENSMUSG00000034255	47.94	14.52	-1.72319	6.72e-132	6.28e-130	Arhgap27
ENSMUSG00000034271	101.04	218.35	1.11172	4.96e-159	5.71e-157	Jdp2
ENSMUSG00000034303	0.65	0.26	-1.32193	0.00798014	0.0172309	Ccdc15
ENSMUSG00000034329	4.05	1.9	-1.09192	2.49e-05	7.83e-05	Brip1
ENSMUSG00000034382	0.9	0.27	-1.73697	1.45e-05	4.73e-05	AI661453
ENSMUSG00000034391	2.17	9.23	2.08864	4.28e-20	3.87e-19	Fbxo15
ENSMUSG00000034394	0.2	3.75	4.22882	3.47e-45	7.98e-44	Lif
ENSMUSG00000034413	4.76	1.61	-1.5639	8.26e-24	8.87e-23	Neurl1b
ENSMUSG00000034422	2.81	6.64	1.24061	1.47e-33	2.35e-32	Parp14
ENSMUSG00000034459	1.51	7.89	2.38548	9.72e-37	1.71e-35	Ifit1
ENSMUSG00000034612	0.21	1.18	2.49033	1.57e-12	9.31e-12	Chst11
ENSMUSG00000034640	2.96	9.57	1.69292	9.41e-44	2.05e-42	Tiparp
ENSMUSG00000034656	6.54	19.9	1.60541	7.56e-21	7.09e-20	Cacna1a
ENSMUSG00000034765	2.55	119.51	5.55049	0	0	Dusp5
ENSMUSG00000034853	3.47	1.48	-1.22934	0.00310231	0.00719355	Acot11
ENSMUSG00000034855	9.12	24.75	1.44032	1.08e-21	1.05e-20	Cxcl10
ENSMUSG00000034902	136.18	58.63	-1.2158	5.52e-223	1.03e-220	Pip5k1c
ENSMUSG00000034936	0.64	1.48	1.20945	0.0201872	0.0401967	Arl4d
ENSMUSG00000035042	2.65	21.49	3.0196	2.49e-26	3e-25	Ccl5
ENSMUSG00000035105	0.03	0.37	3.62449	0.0034275	0.00789224	Egln3
ENSMUSG00000035208	1.18	2.73	1.21011	7.03e-09	3.18e-08	Slfn8
ENSMUSG00000035284	9.36	3.4	-1.46097	1.51e-86	8.12e-85	Vps13c
ENSMUSG00000035285	0.92	0.29	-1.66558	0.00664208	0.0145933	Nat14
ENSMUSG00000035314	16.26	4.32	-1.91222	1.97e-73	8.43e-72	Gdpd5
ENSMUSG00000035356	1.44	14.47	3.32892	1.08e-132	1.02e-130	Nfkbiz
ENSMUSG00000035373	0.19	3.78	4.31431	1.54e-09	7.36e-09	Ccl7
ENSMUSG00000035385	8.39	41.26	2.298	4.58e-55	1.35e-53	Ccl2
ENSMUSG00000035448	0.02	0.4	4.32193	0.000145836	0.000413009	Ccr3
ENSMUSG00000035493	1.47	0.21	-2.80735	9.47e-09	4.24e-08	Tgfbi
ENSMUSG00000035545	29.28	13.56	-1.11056	2.41e-31	3.58e-30	Leng8
ENSMUSG00000035547	8.18	3.13	-1.38594	2.58e-22	2.59e-21	Capn5
ENSMUSG00000035623	1.47	3.13	1.09035	3.92e-06	1.36e-05	Rsf1
ENSMUSG00000035629	7.6	3.74	-1.02296	6.29e-17	4.82e-16	Rubcn
ENSMUSG00000035678	10.37	23.02	1.15047	4.89e-18	3.97e-17	Tnfsf9
ENSMUSG00000035692	15.89	87.26	2.4572	1.35e-112	1.03e-110	Isg15
ENSMUSG00000035696	13.36	6.24	-1.0983	4.24e-08	1.8e-07	Rnf38
ENSMUSG00000035697	93.99	31.96	-1.55624	1.25e-296	3.93e-294	Hmha1
ENSMUSG00000035722	14.84	7.29	-1.0255	3.38e-46	8e-45	Abca7
ENSMUSG00000035735	0.66	0.2	-1.72247	3.86e-05	0.000118436	Dagla
ENSMUSG00000035778	10.18	5	-1.02574	1.24e-14	8.38e-14	Ggta1
ENSMUSG00000035828	12.2	30.38	1.31624	6.39e-53	1.78e-51	Pim3
ENSMUSG00000035835	1.14	0.43	-1.40663	0.000743304	0.00190736	Plppr3
ENSMUSG00000035919	11.46	24.52	1.09735	1.05e-13	6.71e-13	Bbs9
ENSMUSG00000035936	0.39	0.17	-1.19794	0.0196468	0.039248	Aldh5a1
ENSMUSG00000035954	1.34	0.6	-1.1592	7.83e-08	3.24e-07	Dock4
ENSMUSG00000036030	1.55	0.38	-2.0282	1.56e-20	1.44e-19	Prtg
ENSMUSG00000036155	11.03	4.31	-1.35567	5.63e-53	1.57e-51	Mgat5
ENSMUSG00000036273	2.5	1.13	-1.14561	1.41e-14	9.49e-14	Lrrk2
ENSMUSG00000036368	1.48	0.68	-1.12199	0.0154733	0.0316509	Rmdn2
ENSMUSG00000036390	0.79	3.28	2.05377	7.74e-07	2.9e-06	Gadd45a
ENSMUSG00000036572	2.62	5.48	1.06461	1.36e-07	5.46e-07	Upf3b
ENSMUSG00000036644	20.54	9.99	-1.03988	4.42e-23	4.61e-22	Tbc1d9b
ENSMUSG00000036661	2.11	0.79	-1.41732	2.87e-05	8.96e-05	Dennd3
ENSMUSG00000036769	0.99	2.03	1.03598	3.03e-05	9.44e-05	Wdr44
ENSMUSG00000036826	0.001	0.89	9.79766	0.000245094	0.000673121	Igflr1
ENSMUSG00000036862	1.16	0.28	-2.05063	4.83e-18	3.92e-17	Dchs1
ENSMUSG00000036882	1.81	0.83	-1.12481	5.19e-06	1.77e-05	Arhgap33
ENSMUSG00000036918	55.25	22.4	-1.30248	7.95e-259	1.9e-256	Ttc7
ENSMUSG00000036931	11.66	44.82	1.94257	3.49e-113	2.73e-111	Nfkbid
ENSMUSG00000036934	2.42	4.87	1.00891	5.14e-05	0.000154536	4921524J17Rik
ENSMUSG00000036995	2.02	0.91	-1.15042	2.61e-06	9.28e-06	Asap3
ENSMUSG00000037003	0.8	0.14	-2.51457	9.32e-08	3.82e-07	Tns2
ENSMUSG00000037020	8.99	3.9	-1.20485	5.99e-30	8.49e-29	Wdr62
ENSMUSG00000037112	12.04	3.33	-1.85424	4.56e-14	2.96e-13	Sik2
ENSMUSG00000037169	262.53	126.97	-1.04799	3.63e-223	6.89e-221	Mycn
ENSMUSG00000037216	2.62	6.59	1.33071	5.93e-07	2.25e-06	Lipt1
ENSMUSG00000037217	0.69	0.28	-1.30117	0.0115913	0.0242998	Syn1
ENSMUSG00000037224	1.81	0.64	-1.49985	0.00666709	0.0146319	Zfyve28
ENSMUSG00000037262	2.92	6.67	1.19172	4.31e-05	0.000131046	Kin
ENSMUSG00000037326	7.44	3.42	-1.12131	6.19e-16	4.48e-15	Capn15
ENSMUSG00000037347	0.87	0.22	-1.98351	0.0021191	0.00505003	Chst7
ENSMUSG00000037386	0.03	0.19	2.66297	0.0225028	0.0442948	Rims2
ENSMUSG00000037406	0.67	0.05	-3.74416	0.00183717	0.00442859	Htra4
ENSMUSG00000037408	7.6	2.7	-1.49304	3.31e-31	4.9e-30	Cnnm4
ENSMUSG00000037419	33.43	12.56	-1.41231	1.66e-109	1.22e-107	Endod1
ENSMUSG00000037426	22.01	10.32	-1.09272	2.97e-15	2.07e-14	Depdc5
ENSMUSG00000037428	0.65	1.38	1.08616	5.53e-06	1.89e-05	Vgf
ENSMUSG00000037466	15.98	6.57	-1.2823	3.78e-23	3.95e-22	4930427A07Rik
ENSMUSG00000037526	3.57	1.45	-1.29987	3.55e-10	1.79e-09	Atg14
ENSMUSG00000037548	4.08	1.87	-1.12553	0.0171892	0.0347585	H2-DMb2
ENSMUSG00000037638	5.74	2.17	-1.40336	1.09e-11	6.17e-11	Zbtb42
ENSMUSG00000037679	88.05	41.15	-1.09743	3.61e-170	4.48e-168	Inf2
ENSMUSG00000037681	2.27	0.63	-1.84927	1.28e-13	8.12e-13	Esyt3
ENSMUSG00000037731	13.87	6.06	-1.19458	1.81e-27	2.3e-26	Themis2
ENSMUSG00000037820	48.32	21.96	-1.13774	2.35e-63	8.21e-62	Tgm2
ENSMUSG00000037855	1.69	0.75	-1.17206	1.99e-05	6.35e-05	Zfp365
ENSMUSG00000037868	12.97	59.36	2.19431	2.54e-281	7.27e-279	Egr2
ENSMUSG00000037887	0.001	0.85	9.73132	4.74e-16	3.46e-15	Dusp8
ENSMUSG00000037902	245.69	107.29	-1.19532	2.4e-165	2.87e-163	Sirpa
ENSMUSG00000037926	5.41	2.18	-1.3113	6.39e-31	9.38e-30	Ssh2
ENSMUSG00000037946	51.08	24.17	-1.07954	2.42e-96	1.5e-94	Fgd3
ENSMUSG00000037991	0.24	0.02	-3.58496	0.0034275	0.00789224	Rmi2
ENSMUSG00000038025	12.14	5.21	-1.22041	6.85e-41	1.39e-39	Phf2
ENSMUSG00000038037	0.85	3.96	2.21997	1.48e-08	6.53e-08	Socs1
ENSMUSG00000038067	0.001	3.65	11.8337	6.01e-20	5.4e-19	Csf3
ENSMUSG00000038068	0.75	0.14	-2.42146	1.26e-06	4.6e-06	Rnf144b
ENSMUSG00000038151	0.04	0.58	3.85798	1.99e-08	8.71e-08	Prdm1
ENSMUSG00000038175	12.11	5.91	-1.03497	1.75e-19	1.54e-18	Mylip
ENSMUSG00000038178	162.18	65.78	-1.30188	1.12e-265	2.83e-263	Slc43a2
ENSMUSG00000038235	3.13	0.65	-2.26765	1.73e-10	8.89e-10	F11r
ENSMUSG00000038244	19.7	6.8	-1.53459	9.93e-117	8.1e-115	Mical2
ENSMUSG00000038252	82.6	31.36	-1.39722	8.72e-195	1.41e-192	Ncapd2
ENSMUSG00000038256	20.75	7.88	-1.39684	9.89e-30	1.39e-28	Bcl9
ENSMUSG00000038264	0.02	0.37	4.20945	0.000276113	0.000753499	Sema7a
ENSMUSG00000038384	8.41	2.9	-1.53605	4.42e-58	1.4e-56	Setd1b
ENSMUSG00000038418	2.48	94.42	5.25068	0	0	Egr1
ENSMUSG00000038668	0.97	2.51	1.37163	3.67e-08	1.57e-07	Lpar1
ENSMUSG00000038729	0.1	0.32	1.67807	3.44e-05	0.00010621	Akap2
ENSMUSG00000038886	16.11	6.37	-1.33859	1.52e-80	7.51e-79	Man2a2
ENSMUSG00000039126	1.14	0.56	-1.02554	2.66e-08	1.15e-07	Prune2
ENSMUSG00000039158	11.74	4.92	-1.2547	2.84e-42	6.04e-41	Akna
ENSMUSG00000039187	6.4	2.67	-1.26123	1.69e-21	1.63e-20	Fanci
ENSMUSG00000039202	24.06	10.4	-1.21005	4.99e-99	3.16e-97	Abhd2
ENSMUSG00000039236	2.46	5.78	1.23241	0.000214431	0.000593205	Isg20
ENSMUSG00000039262	28.3	9.91	-1.51385	8.82e-112	6.65e-110	Prrc2b
ENSMUSG00000039431	0.6	1.57	1.38773	0.000250325	0.000686318	Mtmr7
ENSMUSG00000039477	17.54	8.35	-1.0708	1.91e-80	9.41e-79	Tnrc18
ENSMUSG00000039478	0.49	1.27	1.37397	0.00103178	0.00259192	Micu3
ENSMUSG00000039512	7.08	3.46	-1.03298	7.79e-26	9.15e-25	Uhrf1bp1
ENSMUSG00000039634	0.65	1.74	1.42058	1.14e-05	3.75e-05	Zfp189
ENSMUSG00000039646	0.73	0.23	-1.66626	0.00396468	0.00904201	Vasn
ENSMUSG00000039699	0.71	2.36	1.7329	3.67e-05	0.000112805	Batf2
ENSMUSG00000039701	0.44	1.52	1.7885	5.03e-10	2.5e-09	Usp53
ENSMUSG00000039737	10.64	21.32	1.00271	0.000138411	0.000393365	Prkrip1
ENSMUSG00000039814	0.47	0.14	-1.74723	0.0169593	0.0343635	Xkr5
ENSMUSG00000039835	0.21	0.02	-3.39232	0.00183717	0.00442859	Nhsl1
ENSMUSG00000039840	7.05	2.13	-1.72677	4.99e-72	2.08e-70	Epg5
ENSMUSG00000039852	18.02	6.02	-1.58176	1.01e-63	3.55e-62	Rere
ENSMUSG00000039899	0.001	0.15	7.22882	0.0156414	0.0318785	Fgl2
ENSMUSG00000039911	7.29	2.92	-1.31995	5.11e-11	2.73e-10	Spsb1
ENSMUSG00000039952	41.36	17.14	-1.27087	7.48e-106	5.22e-104	Dag1
ENSMUSG00000039959	11.68	4.05	-1.52805	3.93e-56	1.18e-54	Hip1
ENSMUSG00000039976	22.16	8.6	-1.36555	2.29e-77	1.07e-75	Tbc1d16
ENSMUSG00000039989	6.58	2.68	-1.29585	5.91e-07	2.24e-06	Cbx4
ENSMUSG00000039997	2.85	8.14	1.51407	7.89e-27	9.72e-26	-
ENSMUSG00000040026	0.28	2.93	3.3874	0.000122056	0.000349578	Saa3
ENSMUSG00000040061	23.34	11.63	-1.00495	1.54e-38	2.96e-37	Plcb2
ENSMUSG00000040093	3.21	0.47	-2.77184	2.78e-20	2.54e-19	Bmf
ENSMUSG00000040148	5.45	11.8	1.11446	5.23e-11	2.8e-10	Hmx3
ENSMUSG00000040253	0.16	0.39	1.2854	0.00120499	0.00299611	Gbp7
ENSMUSG00000040264	0.18	0.67	1.89616	0.00144222	0.00355034	Gbp2b
ENSMUSG00000040272	10.45	5.06	-1.04629	8.37e-09	3.77e-08	Accs
ENSMUSG00000040276	0.6	1.53	1.3505	0.00157901	0.00386129	Pacsin1
ENSMUSG00000040296	7.1	19.91	1.4876	1.09e-57	3.42e-56	Ddx58
ENSMUSG00000040327	4.11	0.98	-2.06828	6.88e-21	6.46e-20	Cul9
ENSMUSG00000040328	0.001	0.27	8.07682	0.00391328	0.00893742	Olfr56
ENSMUSG00000040339	5.84	2.85	-1.03501	1.82e-17	1.43e-16	Fam102b
ENSMUSG00000040363	13.13	5.33	-1.30066	1.49e-45	3.46e-44	Bcor
ENSMUSG00000040370	4.62	10.21	1.14402	4.63e-09	2.13e-08	Lyrm5
ENSMUSG00000040433	4.39	1.74	-1.33513	1.32e-05	4.32e-05	Zbtb38
ENSMUSG00000040435	8.1	33.3	2.03953	6.62e-104	4.5e-102	Ppp1r15a
ENSMUSG00000040478	1.21	0.41	-1.56131	0.000119881	0.000343808	Prdm13
ENSMUSG00000040483	12.13	35.95	1.56741	2.99e-35	5.07e-34	Xaf1
ENSMUSG00000040489	0.001	0.3	8.22882	0.00097925	0.00246668	Sox30
ENSMUSG00000040524	10.81	4.64	-1.22017	3.17e-45	7.32e-44	Zfp609
ENSMUSG00000040651	0.83	1.7	1.03435	9.64e-08	3.95e-07	Fam208a
ENSMUSG00000040669	2.83	1.34	-1.07857	0.000426916	0.00113338	Phc1
ENSMUSG00000040687	20.29	9.62	-1.07666	3.56e-28	4.68e-27	Madd
ENSMUSG00000040721	0.92	0.39	-1.23816	4.23e-07	1.62e-06	Zfhx2
ENSMUSG00000040761	11.3	5.32	-1.08682	5.34e-70	2.13e-68	Spen
ENSMUSG00000040852	0.74	0.21	-1.81714	3.21e-07	1.25e-06	Plekhh2
ENSMUSG00000040855	0.09	0.01	-3.16993	0.0215151	0.0425519	Reps2
ENSMUSG00000040936	1.81	0.85	-1.09045	7.22e-07	2.71e-06	Ulk4
ENSMUSG00000041000	0.79	0.28	-1.49643	0.00121237	0.00301327	Trim62
ENSMUSG00000041135	8.02	16.22	1.0161	3.52e-22	3.51e-21	Ripk2
ENSMUSG00000041153	5.67	14.23	1.32752	5.71e-20	5.14e-19	Osgin2
ENSMUSG00000041202	0.84	2.99	1.83168	1.62e-05	5.24e-05	Pla2g2d
ENSMUSG00000041324	0.001	0.33	8.36632	0.0156414	0.0318785	Inhba
ENSMUSG00000041351	4.38	1.82	-1.26699	1.8e-10	9.24e-10	Rap1gap
ENSMUSG00000041439	10.18	3.67	-1.47189	1.33e-42	2.85e-41	Mfsd6
ENSMUSG00000041498	4.32	1.99	-1.11826	9.04e-15	6.15e-14	Kif14
ENSMUSG00000041515	19.06	9.46	-1.01064	2.16e-22	2.17e-21	Irf8
ENSMUSG00000041552	5.19	2.54	-1.03091	1.33e-07	5.35e-07	Ptchd1
ENSMUSG00000041607	33.02	14.77	-1.16067	1.23e-85	6.5e-84	Mbp
ENSMUSG00000041609	2.73	0.63	-2.11548	8.44e-06	2.82e-05	Ccdc64
ENSMUSG00000041642	5.8	2.3	-1.33442	1.33e-39	2.62e-38	Kif21b
ENSMUSG00000041762	3.17	1.13	-1.48816	3.38e-05	0.000104626	Gpr155
ENSMUSG00000041779	5.28	1.95	-1.43706	1.34e-26	1.63e-25	Tram2
ENSMUSG00000041827	42.85	142.75	1.73612	8.4e-306	3.01e-303	Oasl1
ENSMUSG00000041879	41.12	19.93	-1.0449	1.43e-78	6.85e-77	Ipo9
ENSMUSG00000041977	15.51	7.08	-1.13138	7.23e-51	1.93e-49	Arhgef11
ENSMUSG00000042046	5.35	2.58	-1.05217	2.38e-13	1.48e-12	Dstyk
ENSMUSG00000042073	0.25	1.62	2.69599	0.000732495	0.0018815	Abhd14b
ENSMUSG00000042082	43	18.45	-1.22072	9.62e-104	6.46e-102	Arsb
ENSMUSG00000042104	0.85	0.3	-1.5025	0.00436394	0.0098844	Uggt2
ENSMUSG00000042116	0.53	0.16	-1.72792	0.00458378	0.0103406	Vwa1
ENSMUSG00000042155	1.04	0.41	-1.34289	0.0207403	0.0412154	Klhl23
ENSMUSG00000042210	0.74	1.89	1.35279	0.00513866	0.0114918	Abhd14a
ENSMUSG00000042354	28.44	59.85	1.07343	2.4e-56	7.24e-55	Gnl3
ENSMUSG00000042485	2.84	18.77	2.72447	2.69e-44	5.94e-43	Mustn1
ENSMUSG00000042510	0.03	0.37	3.62449	0.00183717	0.00442859	AA986860
ENSMUSG00000042532	1.36	0.61	-1.15673	0.00131935	0.00326346	Golga7b
ENSMUSG00000042595	0.44	0.89	1.0163	6.47e-05	0.000192284	Fam199x
ENSMUSG00000042622	1.39	11.39	3.03461	1.03e-49	2.69e-48	Maff
ENSMUSG00000042644	58.28	14.3	-2.02699	0	0	Itpr3
ENSMUSG00000042677	6.7	17.08	1.35007	3.46e-53	9.67e-52	Zc3h12a
ENSMUSG00000042684	18.77	57.74	1.62114	6.94e-96	4.26e-94	Npl
ENSMUSG00000042700	2.27	1.04	-1.12611	5.23e-11	2.8e-10	Sipa1l1
ENSMUSG00000042724	2.32	0.66	-1.81359	1.58e-29	2.2e-28	Map3k9
ENSMUSG00000042743	0.61	1.29	1.08049	0.00343053	0.0078964	Sgtb
ENSMUSG00000042744	3.17	1.22	-1.3776	7.93e-36	1.36e-34	Gm15800
ENSMUSG00000042745	15.81	40	1.33916	5.34e-29	7.28e-28	Id1
ENSMUSG00000042842	1.35	7.72	2.51564	6.94e-23	7.17e-22	Serpinb6b
ENSMUSG00000042851	0.12	0.57	2.24793	4.27e-05	0.000129948	Zc3h6
ENSMUSG00000042854	2.98	6.88	1.2071	0.000638823	0.00165307	Trp53rkb
ENSMUSG00000043336	0.78	2.16	1.46949	1.58e-07	6.3e-07	Filip1l
ENSMUSG00000043346	1.36	6.03	2.14855	1.94e-13	1.22e-12	Gm6741
ENSMUSG00000043421	12.99	47.76	1.8784	3.07e-58	9.72e-57	Hilpda
ENSMUSG00000043727	0.04	0.38	3.24793	0.0215151	0.0425519	F830045P16Rik
ENSMUSG00000043832	1.31	2.73	1.05933	0.0126445	0.0262602	Clec4a3
ENSMUSG00000043953	0.58	3.77	2.70044	3.92e-18	3.2e-17	Ccrl2
ENSMUSG00000043987	11.83	4.82	-1.29535	8.82e-28	1.14e-26	Cep164
ENSMUSG00000044024	0.55	0.001	-9.10329	0.0156414	0.0318785	Rell2
ENSMUSG00000044092	59.44	22.54	-1.39895	2.18e-69	8.61e-68	C130050O18Rik
ENSMUSG00000044098	4.5	10.5	1.22239	4.99e-35	8.4e-34	Rsbn1
ENSMUSG00000044224	4.79	11.81	1.30191	2.97e-18	2.44e-17	Dnajc21
ENSMUSG00000044244	0.61	1.94	1.66918	0.000366088	0.000981996	Il20rb
ENSMUSG00000044433	0.18	0.001	-7.49185	0.00782344	0.0169152	Camsap3
ENSMUSG00000044456	17.81	7.54	-1.24005	4.73e-45	1.08e-43	Rin3
ENSMUSG00000044562	0.45	0.08	-2.49185	0.00149764	0.00368047	Rasip1
ENSMUSG00000044583	20.39	10	-1.02786	0.000332732	0.000896436	Tlr7
ENSMUSG00000044641	1.79	3.61	1.01204	2.17e-07	8.56e-07	Pard6b
ENSMUSG00000044701	0.15	1.68	3.48543	3.62e-05	0.000111429	Il27
ENSMUSG00000044763	4.05	10.36	1.35503	6e-25	6.73e-24	Trmt10c
ENSMUSG00000044786	19.26	144.96	2.91198	0	0	Zfp36
ENSMUSG00000044906	0.58	1.82	1.64981	1.98e-05	6.32e-05	4930503L19Rik
ENSMUSG00000045005	0.88	3.19	1.85798	2.43e-33	3.85e-32	Fzd5
ENSMUSG00000045007	0.64	0.09	-2.83007	0.00419502	0.0095269	Tubg2
ENSMUSG00000045092	4.97	0.91	-2.44931	4.6e-27	5.74e-26	S1pr1
ENSMUSG00000045322	7.34	1.69	-2.11876	1.68e-37	3.07e-36	Tlr9
ENSMUSG00000045349	0.23	0.47	1.03103	0.0242204	0.0474314	Sh2d5
ENSMUSG00000045382	19.31	3.81	-2.34149	2.41e-37	4.36e-36	Cxcr4
ENSMUSG00000045502	1.04	4.07	1.96845	9.29e-12	5.27e-11	Hcar2
ENSMUSG00000045573	0.001	0.63	9.29921	0.0156414	0.0318785	Penk
ENSMUSG00000045624	1.62	4.92	1.60266	7.3e-18	5.87e-17	Esf1
ENSMUSG00000045664	0.99	6.75	2.76939	1.67e-21	1.61e-20	Cdc42ep2
ENSMUSG00000045763	1.73	7.36	2.08893	1.02e-20	9.5e-20	Basp1
ENSMUSG00000045827	3.19	6.67	1.06413	2.5e-13	1.56e-12	Serpinb9
ENSMUSG00000045886	4.8	16.95	1.82018	1.07e-11	6.07e-11	Gm9803
ENSMUSG00000045912	0.08	0.001	-6.32193	0.0156414	0.0318785	C2cd4c
ENSMUSG00000045917	55.29	25.64	-1.10862	2.71e-39	5.27e-38	6330416G13Rik
ENSMUSG00000045932	1	4.18	2.0635	3.67e-27	4.6e-26	Ifit2
ENSMUSG00000045980	6.29	2.76	-1.18839	6.78e-19	5.8e-18	Tmem104
ENSMUSG00000046179	27.42	10.61	-1.3698	1.06e-72	4.45e-71	E2f8
ENSMUSG00000046223	114.82	302.17	1.39599	1.41e-272	3.72e-270	Plaur
ENSMUSG00000046245	0.57	2.01	1.81816	0.00233202	0.00552157	Pilra
ENSMUSG00000046312	0.55	0.22	-1.32193	0.00798014	0.0172309	AI464131
ENSMUSG00000046329	9.54	3.94	-1.27579	3.64e-24	3.99e-23	Slc25a23
ENSMUSG00000046541	6.23	2.74	-1.18506	1.98e-14	1.32e-13	Zfp526
ENSMUSG00000046574	9.81	4.19	-1.2273	1.71e-43	3.71e-42	Prr12
ENSMUSG00000046731	2.4	5.67	1.24031	3.38e-13	2.09e-12	Kctd11
ENSMUSG00000046733	0.43	0.98	1.18845	0.0201872	0.0401967	Gprc5a
ENSMUSG00000046798	1.09	3.25	1.57611	0.0029194	0.00679753	Cldn12
ENSMUSG00000046805	56.41	26.56	-1.0867	6.27e-114	4.99e-112	Mpeg1
ENSMUSG00000046879	19.56	54.76	1.48522	1.5e-103	1e-101	Irgm1
ENSMUSG00000046982	5.25	2.57	-1.03055	3.42e-12	1.99e-11	Tshz1
ENSMUSG00000047003	5.74	1.99	-1.52828	4.58e-20	4.14e-19	Zfp41
ENSMUSG00000047022	0.04	0.52	3.70044	0.0215151	0.0425519	Mipol1
ENSMUSG00000047139	3.15	7.58	1.26685	5.87e-11	3.12e-10	Cd24a
ENSMUSG00000047180	23.09	4.79	-2.26917	1.02e-87	5.62e-86	Neurl3
ENSMUSG00000047250	0.93	0.38	-1.29123	0.00211339	0.00503908	Ptgs1
ENSMUSG00000047409	1.67	0.29	-2.52572	3.53e-06	1.24e-05	Ctdspl
ENSMUSG00000047414	3.76	8.14	1.1143	5.19e-33	8.13e-32	Flrt2
ENSMUSG00000047632	1	2.03	1.02148	0.00772399	0.0167394	Fgfbp3
ENSMUSG00000047648	2.41	6.62	1.4578	1.05e-24	1.17e-23	Fbxo30
ENSMUSG00000047656	0.71	1.79	1.33407	0.0114032	0.0239484	Trpt1
ENSMUSG00000047735	1.53	3.16	1.04639	4.36e-10	2.18e-09	Samd9l
ENSMUSG00000047749	1.49	0.58	-1.36119	6.08e-09	2.77e-08	Zc3hav1l
ENSMUSG00000047798	2.18	0.67	-1.7021	1.46e-09	7e-09	Cd300lf
ENSMUSG00000048100	8.23	22.34	1.44066	1.45e-19	1.28e-18	Taf13
ENSMUSG00000048200	2.77	1.06	-1.38582	0.000782068	0.00200007	Cracr2b
ENSMUSG00000048216	2.5	1.12	-1.15843	0.0174703	0.0352826	Gpr85
ENSMUSG00000048285	0.81	1.69	1.06103	2.47e-05	7.78e-05	Frmd6
ENSMUSG00000048329	0.001	0.28	8.12928	0.0156414	0.0318785	Mfsd6l
ENSMUSG00000048458	0.02	0.19	3.24793	0.0215151	0.0425519	Fam212b
ENSMUSG00000048498	0.25	0.74	1.5656	0.0192368	0.0385063	Cd300e
ENSMUSG00000048621	0.08	2.02	4.65821	3.32e-19	2.87e-18	Gm6377
ENSMUSG00000048731	0.62	1.67	1.42951	3.86e-05	0.000118436	Ggnbp1
ENSMUSG00000048806	0.1	7.42	6.21335	1.91e-21	1.84e-20	Ifnb1
ENSMUSG00000048965	0.71	0.22	-1.69032	0.000543253	0.00142637	Mrgpre
ENSMUSG00000048970	5.37	11.81	1.13701	2.83e-11	1.55e-10	C1galt1c1
ENSMUSG00000049037	0.05	1	4.32193	2.12e-05	6.73e-05	Clec4a1
ENSMUSG00000049097	7.9	3.74	-1.07881	5.13e-12	2.96e-11	Ankrd34a
ENSMUSG00000049103	0.41	0.95	1.2123	0.00996464	0.0211406	Ccr2
ENSMUSG00000049307	0.87	0.4	-1.12102	0.0062942	0.0138834	Fut4
ENSMUSG00000049313	1.37	0.36	-1.92811	2.27e-11	1.25e-10	Sorl1
ENSMUSG00000049493	0.001	0.18	7.49185	0.00782344	0.0169152	Pls1
ENSMUSG00000049511	0.69	0.19	-1.8606	5.33e-05	0.000159829	Htr1b
ENSMUSG00000049526	1.89	6.26	1.72778	6.12e-10	3.02e-09	Tmem202
ENSMUSG00000049539	0.12	2.68	4.48113	5.78e-06	1.97e-05	Hist1h1a
ENSMUSG00000049577	16.61	5.63	-1.56085	4.53e-22	4.5e-21	Zfpm1
ENSMUSG00000049659	7.42	21	1.5009	0.000503885	0.00132869	Aftph
ENSMUSG00000049739	16.85	7.17	-1.2327	1.32e-44	2.94e-43	Zfp646
ENSMUSG00000049744	1.26	0.56	-1.16993	0.00320217	0.0074171	Arhgap15
ENSMUSG00000049866	5.51	1.88	-1.55132	1.29e-21	1.25e-20	Arl4c
ENSMUSG00000049871	9.14	3.75	-1.2853	1.21e-25	1.41e-24	Nlrc3
ENSMUSG00000049907	0.04	0.45	3.49185	0.0117402	0.0245642	Rasl11b
ENSMUSG00000049950	5.91	13.2	1.15931	1.26e-09	6.08e-09	Rpp38
ENSMUSG00000050332	0.86	0.37	-1.21681	4.49e-06	1.55e-05	Amer1
ENSMUSG00000050382	1.09	0.42	-1.37587	2.47e-05	7.78e-05	Kif7
ENSMUSG00000050410	52.13	23.47	-1.1513	3.3e-41	6.8e-40	Tcf19
ENSMUSG00000050578	0.001	0.4	8.64386	0.000245094	0.000673121	Mmp13
ENSMUSG00000050737	0.92	5.3	2.52629	3.28e-10	1.66e-09	Ptges
ENSMUSG00000050777	1.64	0.44	-1.89812	0.00120499	0.00299611	Tmem37
ENSMUSG00000050908	0.88	0.3	-1.55254	0.000630739	0.0016351	Tvp23a
ENSMUSG00000050914	4.35	16.95	1.9622	9.02e-26	1.06e-24	Ankrd37
ENSMUSG00000050954	2.71	1.07	-1.34068	1.68e-05	5.42e-05	Zfp169
ENSMUSG00000050957	4.19	13.53	1.69114	1.01e-11	5.71e-11	Insl6
ENSMUSG00000050989	20	9.22	-1.11716	2.85e-38	5.4e-37	Sepn1
ENSMUSG00000051149	1.7	0.21	-3.01707	2.59e-19	2.26e-18	Adnp
ENSMUSG00000051316	0.67	2.16	1.6888	6.4e-09	2.91e-08	Taf7
ENSMUSG00000051335	3.41	8.06	1.24101	2.87e-36	4.98e-35	Gfod1
ENSMUSG00000051339	2.93	0.99	-1.5654	1.09e-17	8.68e-17	2900026A02Rik
ENSMUSG00000051343	16.3	7.61	-1.0989	3.44e-41	7.08e-40	Rab11fip5
ENSMUSG00000051367	0.83	2.19	1.39975	2.46e-05	7.76e-05	Six1
ENSMUSG00000051379	0.32	4.3	3.74819	3.67e-48	9.13e-47	Flrt3
ENSMUSG00000051435	2.69	1.18	-1.18882	0.00824783	0.0177702	Fhad1
ENSMUSG00000051439	256.6	673.97	1.39316	0	0	Cd14
ENSMUSG00000051457	9.29	2.97	-1.64522	8.89e-34	1.45e-32	Spn
ENSMUSG00000051506	49.35	8.13	-2.60172	8.44e-225	1.62e-222	Wdfy4
ENSMUSG00000051550	4.48	2.1	-1.09311	0.0202302	0.0402699	Zfp579
ENSMUSG00000051586	10.5	3.23	-1.70078	2.49e-68	9.73e-67	Mical3
ENSMUSG00000052131	0.46	1.28	1.47644	0.0126012	0.0261746	Akr1b7
ENSMUSG00000052137	0.81	1.79	1.14397	4.88e-05	0.000147009	Rbm12b2
ENSMUSG00000052336	117.85	44.52	-1.40443	4.94e-242	1.06e-239	Cx3cr1
ENSMUSG00000052485	2.43	7.75	1.67324	6.77e-11	3.58e-10	Tmem171
ENSMUSG00000052512	14.88	2.27	-2.71261	2.45e-206	4.45e-204	Nav2
ENSMUSG00000052533	38.39	18.86	-1.0254	1.34e-72	5.62e-71	Nup188
ENSMUSG00000052539	0.14	0.01	-3.80735	0.0034275	0.00789224	Magi3
ENSMUSG00000052565	0.4	5.17	3.69209	1.1e-11	6.19e-11	Hist1h1d
ENSMUSG00000052609	2.31	1.11	-1.05733	2.47e-07	9.68e-07	Plekhg3
ENSMUSG00000052684	7.05	58.82	3.06061	0	0	Jun
ENSMUSG00000052698	2.05	0.68	-1.59202	2.43e-16	1.8e-15	Tln2
ENSMUSG00000052837	182.95	592.35	1.695	0	0	Junb
ENSMUSG00000052911	0.95	0.29	-1.71187	8.65e-07	3.21e-06	Lamb2
ENSMUSG00000052949	12.59	6.16	-1.03128	6.58e-35	1.1e-33	Rnf157
ENSMUSG00000053113	7.38	63.85	3.11299	0	0	Socs3
ENSMUSG00000053192	14.78	36.16	1.29075	1.76e-47	4.3e-46	Mllt11
ENSMUSG00000053205	1.39	0.16	-3.11894	0.0129695	0.0268357	Styx
ENSMUSG00000053338	0.59	3.27	2.4705	2.81e-07	1.1e-06	Tarm1
ENSMUSG00000053411	1.36	0.6	-1.18057	0.0188506	0.0378273	Cbx7
ENSMUSG00000053475	0.22	1.29	2.5518	6.7e-05	0.00019877	Tnfaip6
ENSMUSG00000053559	2.44	1.07	-1.18927	0.0114445	0.0240273	Smagp
ENSMUSG00000053560	26.61	181.65	2.77112	0	0	Ier2
ENSMUSG00000053706	1.96	0.001	-10.9366	6e-27	7.44e-26	B430305J03Rik
ENSMUSG00000053746	11.01	22.13	1.00719	2.24e-11	1.23e-10	Ptrh1
ENSMUSG00000053830	0.75	1.83	1.28688	0.000134677	0.000383512	-
ENSMUSG00000053870	1.08	3.42	1.66297	7.02e-06	2.37e-05	Fpgt
ENSMUSG00000053877	25	9.91	-1.33497	8e-128	7.16e-126	Srcap
ENSMUSG00000053916	6.89	2.88	-1.25844	2.56e-06	9.09e-06	Nanp
ENSMUSG00000054008	0.37	0.07	-2.4021	3.91e-05	0.00011967	Ndst1
ENSMUSG00000054263	0.27	0.001	-8.07682	6.14e-05	0.000182877	Lifr
ENSMUSG00000054364	6.11	24.15	1.98278	5.47e-71	2.22e-69	Rhob
ENSMUSG00000054409	0.3	1	1.73697	0.0146935	0.0301419	Tmem74
ENSMUSG00000054517	4.76	1.86	-1.35566	7.02e-14	4.52e-13	Trim65
ENSMUSG00000054545	1.54	0.49	-1.65208	0.000155784	0.000439542	Ugt1a6a
ENSMUSG00000054640	2.86	0.74	-1.95042	5.18e-12	2.99e-11	Slc8a1
ENSMUSG00000054675	0.79	0.15	-2.39689	0.000313464	0.000848959	Tmem119
ENSMUSG00000054702	4.53	9.34	1.04391	1.28e-15	9.17e-15	Ap1s3
ENSMUSG00000054855	1.32	4.36	1.72379	1.43e-11	8e-11	Rnd1
ENSMUSG00000054931	0.71	0.24	-1.56478	0.0162028	0.0329498	Zkscan4
ENSMUSG00000055053	18.82	8.55	-1.13827	6.01e-42	1.27e-40	Nfic
ENSMUSG00000055148	1.65	8.69	2.39689	7.36e-29	9.97e-28	Klf2
ENSMUSG00000055172	3.73	1.64	-1.18548	3.45e-08	1.48e-07	C1ra
ENSMUSG00000055240	2.31	0.62	-1.89755	0.000933795	0.00236048	Zfp101
ENSMUSG00000055301	0.02	0.26	3.70044	0.00636217	0.0140213	Adh7
ENSMUSG00000055322	0.24	0.001	-7.90689	0.00195752	0.00468911	Tns1
ENSMUSG00000055485	8.69	3.87	-1.16702	1.56e-40	3.17e-39	Soga1
ENSMUSG00000055561	2.77	5.99	1.11267	2.26e-17	1.77e-16	Spink5
ENSMUSG00000055865	6.56	3.05	-1.10489	6.43e-17	4.92e-16	Fam19a3
ENSMUSG00000055866	1.16	0.38	-1.61005	7.04e-08	2.92e-07	Per2
ENSMUSG00000055945	0.04	0.38	3.24793	0.00131833	0.00326219	Prr18
ENSMUSG00000056144	0.41	1.72	2.06871	0.000311016	0.000843393	Trim34a
ENSMUSG00000056260	2.52	5.34	1.08342	1.87e-06	6.74e-06	Lrif1
ENSMUSG00000056367	1.48	3.32	1.16559	1.27e-07	5.11e-07	Actr3b
ENSMUSG00000056394	95.66	43.38	-1.14089	1.45e-116	1.17e-114	Lig1
ENSMUSG00000056493	10.39	4.96	-1.06678	1.58e-39	3.09e-38	Foxk1
ENSMUSG00000056708	9.26	21.39	1.20785	1.88e-44	4.18e-43	Ier5
ENSMUSG00000057135	0.33	2.81	3.09003	1.08e-08	4.82e-08	Scimp
ENSMUSG00000057230	6.29	1.89	-1.73467	2.82e-07	1.1e-06	Aak1
ENSMUSG00000057315	1.61	0.69	-1.22239	7.94e-05	0.000232956	Arhgap24
ENSMUSG00000057337	21.56	10.46	-1.04347	1.24e-61	4.25e-60	Chst3
ENSMUSG00000057346	5.98	19.56	1.70969	1.64e-32	2.51e-31	Apol9a
ENSMUSG00000057530	0.16	0.58	1.85798	6.85e-08	2.85e-07	Ece1
ENSMUSG00000057561	30.5	69.3	1.18405	2e-81	1.01e-79	Eif1a
ENSMUSG00000057706	0.18	0.001	-7.49185	0.00782344	0.0169152	Mex3b
ENSMUSG00000057738	41.66	20.42	-1.02868	4.86e-93	2.85e-91	Sptan1
ENSMUSG00000057858	4.88	10.42	1.0944	6.15e-13	3.75e-12	Fam204a
ENSMUSG00000058152	0.91	3.02	1.73061	3.45e-11	1.87e-10	Chsy3
ENSMUSG00000058230	9.07	3.46	-1.39033	2.47e-38	4.69e-37	Arhgap35
ENSMUSG00000058290	29.24	12.94	-1.17611	5.67e-108	4.04e-106	Espl1
ENSMUSG00000058298	4.05	2.02	-1.00357	1.22e-10	6.33e-10	Mcm9
ENSMUSG00000058402	0.31	1.16	1.90378	1.51e-05	4.9e-05	Zfp420
ENSMUSG00000058427	0.54	224.18	8.69748	0	0	Cxcl2
ENSMUSG00000058748	0.45	1.34	1.57424	0.00513866	0.0114918	Zfp958
ENSMUSG00000058755	1.18	25.14	4.41313	2.17e-157	2.48e-155	Osm
ENSMUSG00000058773	0.3	1.76	2.55254	0.00258886	0.00607616	Hist1h1b
ENSMUSG00000059498	10.49	3.61	-1.53894	3.85e-14	2.52e-13	Fcgr3
ENSMUSG00000060166	2.33	0.84	-1.47187	4.79e-11	2.57e-10	Zdhhc8
ENSMUSG00000060397	0.68	0.21	-1.69515	0.0043629	0.00988376	Zfp128
ENSMUSG00000060509	0.13	0.55	2.08092	0.000117812	0.000338101	Xcr1
ENSMUSG00000060579	1.03	0.21	-2.29418	0.0129695	0.0268357	Fhit
ENSMUSG00000060594	10.76	23.33	1.11651	1.91e-24	2.11e-23	Layn
ENSMUSG00000060639	2.65	8.56	1.69162	5.37e-08	2.26e-07	Hist1h4i
ENSMUSG00000060675	1.57	0.53	-1.5667	0.0017971	0.00434354	Pla2g16
ENSMUSG00000060716	0.11	0.01	-3.45943	0.0215151	0.0425519	Plekhh1
ENSMUSG00000060913	0.26	0.001	-8.02237	0.00391328	0.00893742	Trim55
ENSMUSG00000061393	1.49	3.9	1.38816	1.58e-06	5.75e-06	Acvr2b
ENSMUSG00000061607	17.98	8.33	-1.11	7.44e-63	2.59e-61	Mdc1
ENSMUSG00000061878	0.81	4.37	2.43164	1.89e-12	1.12e-11	Sphk1
ENSMUSG00000062310	0.19	1.21	2.67094	2.27e-05	7.19e-05	Glrp1
ENSMUSG00000062488	0.73	5.09	2.8017	9.55e-22	9.33e-21	Ifit3b
ENSMUSG00000062515	0.17	2.74	4.01057	1.34e-07	5.38e-07	Fabp4
ENSMUSG00000062519	3.05	1.11	-1.45825	2.99e-14	1.97e-13	Zfp398
ENSMUSG00000062585	2.24	0.74	-1.5979	1.33e-09	6.39e-09	Cnr2
ENSMUSG00000062593	86.56	293.69	1.76252	0	0	Lilrb4a
ENSMUSG00000062825	1011.64	2741.71	1.43838	0	0	Actg1
ENSMUSG00000062861	5.8	2.35	-1.30339	5.67e-10	2.8e-09	Zfp28
ENSMUSG00000063049	3.59	8.33	1.21433	3.53e-05	0.000108876	Ing2
ENSMUSG00000063253	5.91	12.42	1.07144	4.97e-14	3.22e-13	Scoc
ENSMUSG00000063275	5.73	16.03	1.48417	1.81e-13	1.14e-12	Hacd1
ENSMUSG00000063334	7	15.08	1.10721	2.34e-17	1.82e-16	Krr1
ENSMUSG00000063382	7.23	2.27	-1.6713	2.49e-40	5e-39	Bcl9l
ENSMUSG00000063455	0.13	0.06	-1.11548	0.00258886	0.00607616	D630045J12Rik
ENSMUSG00000063506	1.86	0.7	-1.40988	0.00566502	0.0125882	Arhgap22
ENSMUSG00000063972	0.52	1.32	1.34395	0.013488	0.0278551	Nr6a1
ENSMUSG00000064109	5.06	11.4	1.17182	0.000322622	0.00087193	Hcst
ENSMUSG00000064267	0.24	0.72	1.58496	0.0107331	0.0226183	Hvcn1
ENSMUSG00000064289	11.3	24.79	1.13344	1.67e-29	2.32e-28	Tank
ENSMUSG00000064307	2.01	4.08	1.02137	0.00566502	0.0125882	Lrrc51
ENSMUSG00000066026	4.56	11.47	1.33076	8.08e-14	5.19e-13	Dhrs3
ENSMUSG00000066043	10.18	4.74	-1.10278	2.38e-25	2.74e-24	Phactr4
ENSMUSG00000066152	5.42	12.32	1.18464	2.43e-15	1.7e-14	Slc31a2
ENSMUSG00000066357	26.58	12.03	-1.1437	1.11e-60	3.73e-59	Wdr6
ENSMUSG00000066406	22.66	9.26	-1.29106	2.5e-32	3.8e-31	Akap13
ENSMUSG00000066487	3.11	0.62	-2.32657	9.15e-06	3.04e-05	Gm5786
ENSMUSG00000066571	8.25	2.4	-1.78136	2.69e-30	3.85e-29	4931406P16Rik
ENSMUSG00000066647	1.31	0.6	-1.12653	0.00155392	0.00381005	Gm5113
ENSMUSG00000066894	3.01	0.89	-1.75789	2.16e-16	1.6e-15	Vsig10
ENSMUSG00000067212	18.65	39.34	1.07682	1e-31	1.5e-30	H2-T23
ENSMUSG00000067629	2.53	0.95	-1.41314	0.00872718	0.0187061	Syngap1
ENSMUSG00000067714	10.73	3.87	-1.47124	1.02e-14	6.89e-14	Lpar5
ENSMUSG00000067931	0.68	2.13	1.64725	3.7e-07	1.43e-06	Zfp948
ENSMUSG00000068246	1.06	2.96	1.48153	3.89e-05	0.000119253	Apol9b
ENSMUSG00000068250	2.25	7.27	1.69203	6.26e-06	2.12e-05	Amn1
ENSMUSG00000068735	0.86	0.12	-2.8413	6.27e-06	2.12e-05	Trp53i11
ENSMUSG00000068747	1.14	0.54	-1.078	1.81e-05	5.8e-05	Sort1
ENSMUSG00000069045	2.7	5.56	1.04213	1.26e-11	7.1e-11	Ddx3y
ENSMUSG00000069206	0.21	0.58	1.46566	0.00704452	0.0153858	Zfp874a
ENSMUSG00000069302	0.001	1.27	10.3106	0.0156414	0.0318785	Hist1h2ah
ENSMUSG00000069307	0.001	1.35	10.3987	6e-11	3.18e-10	Hist1h2bq
ENSMUSG00000069607	1.92	0.48	-2	0.00250938	0.00591115	Cd300lh
ENSMUSG00000069727	0.001	0.18	7.49185	0.0156414	0.0318785	Gm5595
ENSMUSG00000069792	0.56	2.3	2.03814	0.0118586	0.0247637	Wfdc17
ENSMUSG00000069874	3.31	8.12	1.29465	1.47e-21	1.42e-20	Irgm2
ENSMUSG00000069892	0.52	0.1	-2.37851	0.0192663	0.0385416	9930111J21Rik2
ENSMUSG00000069893	0.69	0.15	-2.20163	0.00374236	0.00857592	9930111J21Rik1
ENSMUSG00000070476	2.2	1.01	-1.12315	6.46e-07	2.43e-06	Fam217b
ENSMUSG00000070808	3.64	1.54	-1.24101	3.62e-14	2.37e-13	Gltscr1
ENSMUSG00000070939	10.05	4.96	-1.01878	2.94e-18	2.42e-17	Tgfbrap1
ENSMUSG00000071073	0.32	1.3	2.02237	0.00233202	0.00552157	Lrrc73
ENSMUSG00000071266	0.66	1.37	1.05364	0.00640312	0.014102	Zfp946
ENSMUSG00000071267	0.37	0.75	1.01937	0.00545034	0.0121362	Zfp942
ENSMUSG00000071291	1.27	0.53	-1.26076	0.0154733	0.0316509	Zfp58
ENSMUSG00000071669	4.41	1.75	-1.33342	1.22e-07	4.92e-07	Snx29
ENSMUSG00000072082	61.84	29.02	-1.09149	4.3e-94	2.54e-92	Ccnf
ENSMUSG00000072115	1.71	0.49	-1.80314	0.00595708	0.0131872	Ang
ENSMUSG00000072620	124.8	307.56	1.30125	4.41e-274	1.19e-271	Slfn2
ENSMUSG00000072676	0.8	1.71	1.09592	0.00666872	0.0146319	Tmem254a
ENSMUSG00000072680	10.09	4.11	-1.29572	2.92e-10	1.48e-09	Tmem254c
ENSMUSG00000072770	1.17	0.33	-1.82597	0.00258886	0.00607616	Acrbp
ENSMUSG00000073096	23.51	11.33	-1.05313	0.000393077	0.00104937	Lrrc61
ENSMUSG00000073422	0.45	1.27	1.49683	0.0118586	0.0247637	H2-Ke6
ENSMUSG00000073433	1.65	3.83	1.21488	0.00131935	0.00326346	Arhgdig
ENSMUSG00000073434	5.89	2.02	-1.54391	1.28e-26	1.57e-25	Wdr90
ENSMUSG00000073489	1.66	6.03	1.86097	2.45e-18	2.03e-17	-
ENSMUSG00000073490	5.5	16.42	1.57795	1.02e-56	3.11e-55	AI607873
ENSMUSG00000073491	1.18	4.87	2.04513	5.64e-17	4.33e-16	Pydc4
ENSMUSG00000073557	8.42	3.54	-1.25007	1.41e-44	3.15e-43	Ppp1r12b
ENSMUSG00000073867	0.04	0.29	2.85798	0.0129695	0.0268357	AA474408
ENSMUSG00000074166	0.92	2.05	1.15592	0.0136278	0.0281212	AW146154
ENSMUSG00000074182	9.59	21.22	1.14582	2.46e-12	1.44e-11	Znhit6
ENSMUSG00000074221	3.64	1.58	-1.20401	0.000853925	0.00217177	Zfp568
ENSMUSG00000074342	1.26	0.5	-1.33342	0.00157155	0.00384598	I830077J02Rik
ENSMUSG00000074361	0.41	0.14	-1.5502	0.0227353	0.0447114	C5ar2
ENSMUSG00000074527	0.37	0.99	1.4199	0.00450375	0.010176	Gm14296
ENSMUSG00000074570	4.49	10.09	1.16814	9.7e-22	9.47e-21	Cass4
ENSMUSG00000074622	8.25	2.65	-1.6384	5.17e-29	7.05e-28	Mafb
ENSMUSG00000074652	3.17	0.76	-2.06041	9.63e-05	0.000279709	Myh7b
ENSMUSG00000074676	0.001	0.5	8.96578	0.00782344	0.0169152	Foxs1
ENSMUSG00000074754	7.4	19.81	1.42063	4.16e-09	1.92e-08	Gm561
ENSMUSG00000074896	2.9	11.85	2.03076	9.09e-30	1.28e-28	Ifit3
ENSMUSG00000074922	6.25	12.92	1.04768	5.61e-07	2.13e-06	Fam122a
ENSMUSG00000075122	1.44	3.61	1.32593	8.17e-06	2.74e-05	Cd80
ENSMUSG00000075415	49.12	21.69	-1.17928	2.75e-86	1.47e-84	Fnbp1
ENSMUSG00000078154	1.64	6.55	1.9978	8.32e-13	5.05e-12	Gm12184
ENSMUSG00000078185	0.65	1.34	1.04372	2.68e-05	8.41e-05	Chml
ENSMUSG00000078349	0.08	0.62	2.9542	0.0023592	0.0055798	-
ENSMUSG00000078429	24.49	10	-1.29219	6.1e-81	3.06e-79	Ctdsp2
ENSMUSG00000078515	24.97	12.32	-1.01919	2.21e-44	4.9e-43	Ddi2
ENSMUSG00000078566	30.51	68.78	1.17271	1.03e-71	4.27e-70	Bnip3
ENSMUSG00000078622	10.09	23.72	1.23318	1.15e-21	1.12e-20	Ccdc47
ENSMUSG00000078771	49.35	99.64	1.01367	1.53e-74	6.68e-73	Evi2a
ENSMUSG00000078851	2.39	5.8	1.27904	5.04e-10	2.5e-09	Hist3h2a
ENSMUSG00000078853	6.16	12.96	1.07306	1.93e-14	1.29e-13	Igtp
ENSMUSG00000078881	0.44	2.59	2.55738	4.88e-08	2.06e-07	Gm14434
ENSMUSG00000078886	0.71	2.39	1.75112	1.15e-05	3.77e-05	Gm2026
ENSMUSG00000078887	1.66	3.35	1.01298	0.000250325	0.000686318	Gm6710
ENSMUSG00000078889	0.001	0.23	7.84549	0.00195752	0.00468911	Gm14288
ENSMUSG00000078894	0.14	0.59	2.07529	0.00525564	0.0117412	2210418O10Rik
ENSMUSG00000078901	0.38	0.001	-8.56986	1.54e-05	4.98e-05	Gm14440
ENSMUSG00000079083	0.58	1.66	1.51706	7.83e-06	2.62e-05	Jrkl
ENSMUSG00000079092	0.001	0.88	9.78136	0.00391328	0.00893742	Prl2c2
ENSMUSG00000079165	0.04	1.86	5.53916	1.21e-07	4.9e-07	Sap25
ENSMUSG00000079184	2.17	4.43	1.02961	8.13e-08	3.36e-07	Mphosph8
ENSMUSG00000079429	0.72	0.33	-1.12553	0.000221286	0.000611249	Mroh2a
ENSMUSG00000079487	14.69	6.38	-1.20321	2.55e-88	1.42e-86	Med12
ENSMUSG00000079507	0.84	1.76	1.06711	0.00599839	0.0132672	H2-Q1
ENSMUSG00000079608	1.54	3.33	1.11259	0.00266805	0.00624839	Stard6
ENSMUSG00000079685	3.22	0.94	-1.77633	9.15e-08	3.76e-07	Ulbp1
ENSMUSG00000079707	0.28	1.57	2.48727	0.0074061	0.0160938	Tcte3
ENSMUSG00000080316	0.54	2.97	2.45943	0.000117812	0.000338101	Spaca6
ENSMUSG00000084883	3.36	1.16	-1.53434	7.69e-06	2.59e-05	Ccdc85c
ENSMUSG00000084989	0.1	0.001	-6.64386	0.00195752	0.00468911	Crocc2
ENSMUSG00000086564	0.78	0.18	-2.11548	0.000113952	0.000328243	Cd101
ENSMUSG00000089672	13.29	92.83	2.80425	4.59e-242	1e-239	Lilr4b
ENSMUSG00000089704	7.26	2.82	-1.36427	3.77e-24	4.13e-23	Galnt2
ENSMUSG00000089739	23.95	3.75	-2.67506	1.36e-104	9.3e-103	Gm20431
ENSMUSG00000089862	4.3	10.93	1.34588	0.00653331	0.014369	Umad1
ENSMUSG00000089929	41.57	94.74	1.18843	1.62e-47	3.96e-46	Bcl2a1b
ENSMUSG00000089951	0.11	0.76	2.7885	0.0225028	0.0442948	Gm14435
ENSMUSG00000089989	1.52	4.72	1.63472	1.08e-06	3.99e-06	Flt3l
ENSMUSG00000090100	0.94	0.27	-1.7997	0.00157887	0.00386129	Ttbk2
ENSMUSG00000090115	3.43	1.26	-1.44478	4.05e-14	2.64e-13	Usp49
ENSMUSG00000090215	0.4	1.13	1.49825	0.00513866	0.0114918	Trim34b
ENSMUSG00000090272	8.52	18.99	1.15631	7.06e-17	5.38e-16	Mndal
ENSMUSG00000090551	0.001	0.65	9.3443	0.00195752	0.00468911	A730015C16Rik
ENSMUSG00000091736	0.001	1.54	10.5887	3e-17	2.33e-16	Yy2
ENSMUSG00000093930	21.79	53.87	1.30582	1.63e-112	1.25e-110	Hmgcs1
ENSMUSG00000094410	0.86	0.42	-1.03395	9.81e-06	3.25e-05	Gm38394
ENSMUSG00000095332	0.99	0.38	-1.38143	0.0167675	0.0340069	Gm9821
ENSMUSG00000096001	2.66	0.65	-2.03291	0.0013304	0.00328763	2610528A11Rik
ENSMUSG00000096916	0.39	0.87	1.15754	0.0156346	0.0318785	Zfp850
ENSMUSG00000097239	1.3	0.3	-2.11548	0.000184753	0.000516531	Gm27029
ENSMUSG00000098387	4.54	0.001	-12.1485	9.47e-13	5.72e-12	Pet117
ENSMUSG00000098557	1.86	5.27	1.5025	2.5e-32	3.8e-31	Kctd12
ENSMUSG00000098650	1.43	4.76	1.73495	6.36e-16	4.6e-15	-
ENSMUSG00000098950	17.93	3.56	-2.33243	0.0060889	0.0134582	Gm28036
ENSMUSG00000099041	0.32	0.001	-8.32193	1.54e-05	4.98e-05	Gm28035
ENSMUSG00000099974	38.15	81.39	1.09317	4.35e-38	8.16e-37	Bcl2a1d
ENSMUSG00000100967	0.06	0.001	-5.90689	0.0156414	0.0318785	-
ENSMUSG00000101678	1.12	0.001	-10.1293	1.5e-14	1.01e-13	Gm29609
ENSMUSG00000102037	0.001	2.05	11.0014	9.64e-07	3.56e-06	Bcl2a1a
ENSMUSG00000102222	0.19	0.03	-2.66297	0.0129695	0.0268357	Pcdhga10
ENSMUSG00000103472	0.5	0.12	-2.05889	0.00189492	0.00455777	Pcdhga7
ENSMUSG00000105053	0.1	0.4	2	0.0118586	0.0247637	Gm43064
ENSMUSG00000105340	0.11	0.001	-6.78136	0.0156414	0.0318785	Gm42878
ENSMUSG00000106715	1.86	4.5	1.27462	0.000192619	0.000537825	Tmem265
ENSMUSG00000107478	3.47	0.001	-11.7607	5.03e-57	1.55e-55	Atn1
ENSMUSG00000107499	1.72	0.61	-1.49553	0.0075924	0.0164736	Ccdc142
ENSMUSG00000108596	0.98	0.44	-1.15528	0.000385049	0.00102879	Itgam
ENSMUSG00000108815	0.001	0.82	9.67948	1.19e-16	8.96e-16	RP23-325D10.3
ENSMUSG00000109061	0.5	0.15	-1.73697	0.0146935	0.0301419	Map2k7
ENSMUSG00000109075	0.001	6.99	12.7711	2.5e-28	3.3e-27	AC151602.2
ENSMUSG00000109208	3.78	1.07	-1.82078	3.09e-05	9.61e-05	Cd37
XLOC_000547	0.14	0.91	2.70044	0.000104826	0.000302719	TCONS_00003359
XLOC_001023	0.58	2.23	1.94292	0.00374236	0.00857592	TCONS_00006615
XLOC_001041	0.03	0.5	4.05889	0.000145836	0.000413009	TCONS_00006725
XLOC_001092	1.73	49.17	4.82893	4.26e-166	5.19e-164	TCONS_00007021
XLOC_001724	0.61	0.12	-2.34577	0.0225028	0.0442948	TCONS_00009778
XLOC_001725	0.97	0.16	-2.59991	1.95e-10	9.98e-10	TCONS_00009779
XLOC_001726	0.76	0.03	-4.66297	8.16e-07	3.04e-06	TCONS_00009780
XLOC_002709	0.06	0.93	3.9542	0.00183717	0.00442859	TCONS_00014292
XLOC_004547	31.15	12.42	-1.32657	7.37e-46	1.72e-44	TCONS_00023055
XLOC_004916	1.44	0.12	-3.58496	5.72e-06	1.94e-05	TCONS_00024117
XLOC_005202	1.01	0.2	-2.33628	2.37e-08	1.03e-07	TCONS_00025100
XLOC_006332	0.46	2.15	2.22463	4.3e-05	0.000130799	TCONS_00028975
XLOC_007705	0.17	1.25	2.87832	0.000279321	0.000761768	TCONS_00035042
XLOC_009028	0.99	2.87	1.53555	0.00817489	0.0176189	TCONS_00040362
XLOC_009188	0.001	0.73	9.51175	0.000489894	0.00129285	TCONS_00041039
XLOC_009218	0.54	1.26	1.22239	0.0139417	0.0287369	TCONS_00041195
XLOC_009873	0.19	1.01	2.41028	4.97e-06	1.7e-05	TCONS_00043649
XLOC_011613	0.46	1.35	1.55325	0.000727566	0.0018707	TCONS_00052912
XLOC_011836	0.39	0.92	1.23816	0.000192619	0.000537825	TCONS_00054178
XLOC_011963	2.34	1.14	-1.03747	0.0120502	0.025119	TCONS_00054766
XLOC_015122	8.05	3.61	-1.15699	2.95e-12	1.73e-11	TCONS_00073177
XLOC_016046	2.24	0.79	-1.50357	0.00647851	0.0142607	TCONS_00079081
XLOC_018207	12.43	2.17	-2.51806	7.32e-156	8.14e-154	TCONS_00090234
XLOC_018317	0.29	1.9	2.71187	0.0129695	0.0268357	TCONS_00090975
XLOC_019249	0.42	1.09	1.37587	0.0162028	0.0329498	TCONS_00094997
XLOC_019251	0.22	1.46	2.73039	0.0129695	0.0268357	TCONS_00095031
XLOC_019698	1.07	0.51	-1.06904	0.0176784	0.0356885	TCONS_00096689
XLOC_020703	1.14	3.68	1.69067	1.98e-08	8.69e-08	TCONS_00100895
