# Supplementary material for: Upregulation of Immune Process-Associated Genes in RAW264.7 Macrophage Cells in Response to Burkholderia pseudomallei Infection
Source: Biomed Res Int. 2018 Jun 4;2018:1235097. doi: 10.1155/2018/1235097 (PMC6008862; doi:10.1155/2018/1235097)
Supplement: Supplementary 5 — DEGs in R11 versus R0 comparison. [file 1235097.f5.xlsx]

## Sheet: Sheet1
DEGs in R11 vs R0 comparison
id	R0 fpkm	R11 fpkm	log2(FC)	Pvalue	FDR	Symbol
ENSMUSG00000000056	3.85	1.2	-1.68182	1.34e-13	5.11e-13	Narf
ENSMUSG00000000058	1.99	0.28	-2.82927	1.05e-11	3.72e-11	Cav2
ENSMUSG00000000078	15.71	47.39	1.5929	3.4e-170	1.58e-168	Klf6
ENSMUSG00000000148	8.88	4.22	-1.07332	4.35e-15	1.79e-14	Brat1
ENSMUSG00000000204	7.19	73.87	3.36092	0	0	Slfn4
ENSMUSG00000000282	14.54	3.51	-2.05048	2.48e-87	4.88e-86	Mnt
ENSMUSG00000000317	0.07	3.34	5.57635	5.82e-39	5.01e-38	Bcl6b
ENSMUSG00000000386	0.05	3.45	6.10852	9.02e-21	4.69e-20	Mx1
ENSMUSG00000000409	4.19	12.13	1.53356	2.22e-17	9.95e-17	Lck
ENSMUSG00000000489	90.51	276.39	1.61056	0	0	Pdgfb
ENSMUSG00000000530	9	31.77	1.81967	1.06e-120	3.03e-119	Acvrl1
ENSMUSG00000000552	14.66	5.17	-1.50365	2.42e-30	1.67e-29	Zfp385a
ENSMUSG00000000628	17.84	46.4	1.37901	6.17e-179	2.99e-177	Hk2
ENSMUSG00000000682	132.6	287.52	1.11658	6.63e-73	1.07e-71	Cd52
ENSMUSG00000000686	1.62	0.32	-2.33985	3.78e-08	1.09e-07	Abhd15
ENSMUSG00000000693	3.4	1.69	-1.00851	0.02742	0.0460971	Loxl3
ENSMUSG00000000711	35.91	16.45	-1.1263	7.82e-60	1.04e-58	Rab5b
ENSMUSG00000000730	2.62	8.92	1.76748	1.45e-08	4.32e-08	Dnmt3l
ENSMUSG00000000751	118.36	52.23	-1.18023	2.14e-117	5.97e-116	Rpa1
ENSMUSG00000000782	0.46	0.07	-2.71621	0.00419502	0.00788623	Tcf7
ENSMUSG00000000791	0.7	1.78	1.34645	4.49e-05	0.000102935	Il12rb1
ENSMUSG00000000823	8.55	3.66	-1.22408	4.48e-21	2.36e-20	Zfp512b
ENSMUSG00000000957	0.14	0.91	2.70044	3.44e-05	7.97e-05	Mmp14
ENSMUSG00000000982	41.05	4153.86	6.66093	0	0	Ccl3
ENSMUSG00000001029	2.29	0.52	-2.13876	0.00909852	0.0163565	Icam2
ENSMUSG00000001036	4.79	2.26	-1.0837	6.5e-05	0.000147262	Epn2
ENSMUSG00000001053	3.2	1.28	-1.32193	7e-08	1.99e-07	N4bp3
ENSMUSG00000001054	12.94	4.71	-1.45804	1.27e-18	6.03e-18	Rmnd5b
ENSMUSG00000001062	14.26	6.88	-1.05149	1.59e-10	5.27e-10	Vps9d1
ENSMUSG00000001089	11.58	3.83	-1.59622	1.54e-80	2.74e-79	Luzp1
ENSMUSG00000001123	25.01	84.24	1.752	4.25e-132	1.36e-130	Lgals9
ENSMUSG00000001131	0.09	4.72	5.71272	4.9e-14	1.91e-13	Timp1
ENSMUSG00000001138	9.21	1.34	-2.78097	2.79e-55	3.39e-54	Cnnm3
ENSMUSG00000001150	12.04	4.87	-1.30584	7.51e-53	8.69e-52	Mcm3ap
ENSMUSG00000001151	5.11	1.57	-1.70256	5.69e-51	6.39e-50	Pcnt
ENSMUSG00000001156	1.06	7.71	2.86267	2.1e-69	3.24e-68	Mxd1
ENSMUSG00000001227	24.23	9.13	-1.40811	1.22e-70	1.91e-69	Sema6b
ENSMUSG00000001228	132.24	38.89	-1.76569	0	0	Uhrf1
ENSMUSG00000001348	159.49	357.81	1.16573	2.32e-215	1.4e-213	Acp5
ENSMUSG00000001366	18.51	7.89	-1.23021	8.76e-21	4.56e-20	Fbxo9
ENSMUSG00000001419	89.89	42.81	-1.07021	1.49e-135	4.89e-134	Mef2d
ENSMUSG00000001435	28.73	9.91	-1.5356	2.61e-113	6.9e-112	Col18a1
ENSMUSG00000001482	21.14	9.42	-1.16618	1.13e-18	5.36e-18	Def8
ENSMUSG00000001517	71.31	15.68	-2.18518	6.90635517118228e-310	6.21e-308	Foxm1
ENSMUSG00000001542	14.3	36	1.33198	5.15e-90	1.06e-88	Ell2
ENSMUSG00000001588	0.62	2.73	2.13856	2.22e-08	6.52e-08	Acap1
ENSMUSG00000001630	13.68	30.66	1.16429	6.52e-54	7.69e-53	Stk38l
ENSMUSG00000001632	25.48	12.37	-1.04252	1.79e-47	1.87e-46	Brpf1
ENSMUSG00000001707	68.13	173.07	1.34499	3.73e-119	1.06e-117	Eef1e1
ENSMUSG00000001741	3.47	1.38	-1.33027	1.47e-14	5.9e-14	Il16
ENSMUSG00000001763	0.07	2.01	4.8437	4.9e-14	1.91e-13	Tspan33
ENSMUSG00000001768	10.3	3.43	-1.58636	3.33e-45	3.31e-44	Rin2
ENSMUSG00000001774	15	30.79	1.0375	1.09e-33	8.26e-33	Chordc1
ENSMUSG00000001855	32.15	14.61	-1.13786	2.19e-148	8.22e-147	Nup214
ENSMUSG00000001870	0.05	0.47	3.23266	1.99e-08	5.85e-08	Ltbp1
ENSMUSG00000001930	1.51	0.64	-1.2384	2.65e-15	1.1e-14	Vwf
ENSMUSG00000001942	11.51	5.73	-1.00628	1.62e-19	7.98e-19	Siae
ENSMUSG00000002020	1.93	0.15	-3.68557	1.16e-11	4.06e-11	Ltbp2
ENSMUSG00000002028	4.23	1.25	-1.75873	4.4e-64	6.32e-63	Kmt2a
ENSMUSG00000002032	0.95	0.38	-1.32193	0.00166131	0.00327415	Tmem25
ENSMUSG00000002055	29.97	9.66	-1.63342	1.28e-86	2.47e-85	Spag5
ENSMUSG00000002068	42.74	16.51	-1.37225	2.3e-62	3.21e-61	Ccne1
ENSMUSG00000002083	6.94	23.87	1.78219	9.44e-47	9.74e-46	Bbc3
ENSMUSG00000002100	0.14	0.43	1.61891	0.00817489	0.0147717	Mybpc3
ENSMUSG00000002107	15.82	7.14	-1.14775	1.15e-29	7.77e-29	Celf2
ENSMUSG00000002233	263.8	557.69	1.08002	8.64e-217	5.26e-215	Rhoc
ENSMUSG00000002289	4.14	1	-2.04963	2.69e-14	1.07e-13	Angptl4
ENSMUSG00000002307	31.37	96.28	1.61785	6.21e-231	3.95e-229	Daxx
ENSMUSG00000002346	1.02	0.29	-1.81444	0.00010027	0.000223148	Slc25a42
ENSMUSG00000002459	0.67	1.93	1.52637	0.0260653	0.0439558	Rgs20
ENSMUSG00000002486	5.33	1.14	-2.2251	6.2e-08	1.77e-07	Tchp
ENSMUSG00000002489	4.2	9.49	1.17602	0.00663971	0.0121868	Tiam1
ENSMUSG00000002496	14.15	5.91	-1.25957	5e-55	6.04e-54	Tsc2
ENSMUSG00000002504	1.32	4.43	1.74677	4.09e-10	1.32e-09	Slc9a3r2
ENSMUSG00000002546	26.4	12.48	-1.08092	3.73e-32	2.71e-31	Golga2
ENSMUSG00000002550	32.51	12.94	-1.32905	2.79e-49	3.02e-48	Uck1
ENSMUSG00000002565	1.58	4.4	1.47758	1.12e-12	4.14e-12	Scin
ENSMUSG00000002699	39.43	88.57	1.16752	3.54e-156	1.47e-154	Lcp2
ENSMUSG00000002741	113.81	53.4	-1.09172	5.14e-125	1.53e-123	Ykt6
ENSMUSG00000002748	22.7	9.89	-1.19865	2.84e-74	4.68e-73	Baz1b
ENSMUSG00000002799	1.06	0.27	-1.97303	7.22e-07	1.91e-06	Jag2
ENSMUSG00000002803	10.22	3.67	-1.47754	4.59e-19	2.22e-18	Btbd6
ENSMUSG00000002847	0.94	2.39	1.34628	9e-05	0.000201162	Pla1a
ENSMUSG00000002870	101.37	44.59	-1.18484	1.36e-169	6.22e-168	Mcm2
ENSMUSG00000002871	42.13	15.49	-1.44351	1.77e-10	5.84e-10	Tpra1
ENSMUSG00000002885	1.67	0.63	-1.40642	1.66e-10	5.51e-10	Adgre5
ENSMUSG00000002897	41.67	14.56	-1.517	6.21e-90	1.27e-88	Il17ra
ENSMUSG00000002908	0.72	0.29	-1.31194	0.00322405	0.00615586	Kcnn1
ENSMUSG00000002996	16.59	5.01	-1.72743	4.11e-33	3.06e-32	Hbp1
ENSMUSG00000003032	3.31	12.26	1.88906	1.73e-46	1.76e-45	Klf4
ENSMUSG00000003154	4.7	2.25	-1.06274	1.29e-13	4.96e-13	Foxj2
ENSMUSG00000003233	9.64	3.93	-1.2945	4.36e-18	2.01e-17	Dvl3
ENSMUSG00000003316	44.36	16.89	-1.39309	5.42e-175	2.56e-173	Glg1
ENSMUSG00000003355	12.38	27.47	1.14985	4.23e-13	1.58e-12	Fkbp11
ENSMUSG00000003541	3.74	709.83	7.56829	0	0	Ier3
ENSMUSG00000003545	0.87	9.01	3.37244	1e-89	2.05e-88	Fosb
ENSMUSG00000003546	40.88	15.7	-1.38063	1.3e-69	2.01e-68	Klc4
ENSMUSG00000003559	14.19	6.77	-1.06765	5.91e-14	2.3e-13	As3mt
ENSMUSG00000003575	7.39	3.36	-1.13711	2.64e-31	1.87e-30	Crtc1
ENSMUSG00000003585	0.87	0.19	-2.19502	0.00233202	0.00450877	Sec14l2
ENSMUSG00000003623	3.42	1.04	-1.71741	4.43e-12	1.59e-11	Crot
ENSMUSG00000003644	62.99	25.68	-1.29448	6.13e-93	1.31e-91	Rps6ka1
ENSMUSG00000003660	46.67	18.25	-1.3546	2.55e-184	1.29e-182	Snrnp200
ENSMUSG00000003779	79.09	25.06	-1.65811	3.79e-257	2.75e-255	Kif20a
ENSMUSG00000003863	0.64	2.68	2.06609	1.8e-19	8.8e-19	Ppfia3
ENSMUSG00000003882	1.02	3.82	1.905	1.23e-16	5.36e-16	Il7r
ENSMUSG00000003929	0.4	0.11	-1.8625	0.000393673	0.000831541	Zfp81
ENSMUSG00000003948	23.37	11.52	-1.02052	4.07e-30	2.79e-29	Mmd
ENSMUSG00000003955	47.65	122.64	1.36388	3.35e-58	4.32e-57	Fam162a
ENSMUSG00000004043	9.57	4.72	-1.01973	1.08e-15	4.56e-15	Stat5a
ENSMUSG00000004098	0.34	7.42	4.44781	2.43e-134	7.91e-133	Col5a3
ENSMUSG00000004099	114.4	34.97	-1.7099	0	0	Dnmt1
ENSMUSG00000004105	341.88	160.13	-1.09425	8.00386346262819e-322	7.73064516047798e-320	Angptl2
ENSMUSG00000004113	2.11	0.55	-1.93974	0.000742538	0.00152664	Cacna1b
ENSMUSG00000004267	5.04	44.46	3.14101	1.96e-182	9.72e-181	Eno2
ENSMUSG00000004371	0.07	11.39	7.3462	2.79e-62	3.89e-61	Il11
ENSMUSG00000004500	5.15	1.06	-2.28051	5.62e-35	4.41e-34	Zfp324
ENSMUSG00000004530	188.94	73.14	-1.3692	1.17e-195	6.33e-194	Coro1c
ENSMUSG00000004552	2.48	0.83	-1.57916	3.98e-06	9.98e-06	Ctse
ENSMUSG00000004558	124.86	53.89	-1.21222	9.46e-145	3.37e-143	Ndrg2
ENSMUSG00000004562	14.3	2.29	-2.6426	3.44e-73	5.61e-72	Arhgef40
ENSMUSG00000004568	3.59	1.26	-1.51056	1.36e-08	4.04e-08	Arhgef18
ENSMUSG00000004609	12.36	2.58	-2.26024	4.38e-55	5.31e-54	Cd33
ENSMUSG00000004665	0.66	1.43	1.11548	0.00374401	0.00708433	Cnn2
ENSMUSG00000004677	29.49	14.48	-1.02616	1.8e-89	3.65e-88	Myo9b
ENSMUSG00000004698	2.31	0.19	-3.60382	1.46e-26	9e-26	Hdac9
ENSMUSG00000004730	21.32	8.71	-1.29146	7.61e-47	7.89e-46	Adgre1
ENSMUSG00000004768	5.77	2.78	-1.05349	5.41e-10	1.75e-09	Rab23
ENSMUSG00000004791	0.001	2.12	11.0498	4.75e-13	1.77e-12	Pgf
ENSMUSG00000004798	5.4	1.91	-1.49939	1.26e-17	5.69e-17	Ulk2
ENSMUSG00000004885	0.001	0.9	9.81378	0.00195752	0.00381641	Crabp2
ENSMUSG00000004891	0.07	0.43	2.61891	4.34e-06	1.09e-05	Nes
ENSMUSG00000005043	20.31	4.27	-2.24988	1.35e-124	4.02e-123	Sgsh
ENSMUSG00000005125	9.51	105.56	3.47247	0	0	Ndrg1
ENSMUSG00000005142	36.99	14.82	-1.31959	3.31e-103	7.88e-102	Man2b1
ENSMUSG00000005198	68.74	21.13	-1.70186	0	0	Polr2a
ENSMUSG00000005370	31.82	10.78	-1.56158	6.26e-115	1.71e-113	Msh6
ENSMUSG00000005374	34.15	12.74	-1.42252	4e-58	5.14e-57	Tbl2
ENSMUSG00000005410	164.02	78.44	-1.06421	2.31e-199	1.28e-197	Mcm5
ENSMUSG00000005413	235.5	535.02	1.18387	1.0713953943524e-315	1.01231337295887e-313	Hmox1
ENSMUSG00000005583	19.17	3.79	-2.33858	6.77e-59	8.82e-58	Mef2c
ENSMUSG00000005609	12.04	5.73	-1.07123	6e-31	4.21e-30	Ctr9
ENSMUSG00000005686	5.65	2.42	-1.22324	8.09e-08	2.29e-07	Ampd3
ENSMUSG00000005718	21.69	8.19	-1.40509	9.29e-37	7.61e-36	Tfap4
ENSMUSG00000005763	0.33	0.08	-2.04439	0.0129695	0.022834	Cd247
ENSMUSG00000005824	0.2	1.54	2.94486	1.9e-07	5.27e-07	Tnfsf14
ENSMUSG00000005886	5.74	1.64	-1.80735	4.42e-33	3.29e-32	Ncoa2
ENSMUSG00000005893	5.66	2.02	-1.48645	1.38e-33	1.04e-32	Nr2c2
ENSMUSG00000005936	52.83	17.62	-1.58414	1.03e-76	1.76e-75	Kctd20
ENSMUSG00000005949	9.79	4.64	-1.07718	3.4e-13	1.28e-12	Ctns
ENSMUSG00000005950	0.43	1.4	1.70302	0.000115997	0.000256847	P2rx5
ENSMUSG00000005951	1.51	0.45	-1.74655	1.3e-05	3.11e-05	Shpk
ENSMUSG00000006127	12.79	6.21	-1.04235	2.38e-11	8.22e-11	Inpp5k
ENSMUSG00000006219	17.29	4.44	-1.96131	4.97e-36	4e-35	Fblim1
ENSMUSG00000006281	17.21	5.04	-1.77175	1.42e-142	4.97e-141	Tep1
ENSMUSG00000006310	97.36	273.67	1.49104	0	0	Zbtb32
ENSMUSG00000006403	0.07	0.86	3.61891	3.89e-11	1.33e-10	Adamts4
ENSMUSG00000006445	1.25	0.52	-1.26534	0.000113758	0.000252088	Epha2
ENSMUSG00000006464	0.82	0.33	-1.31316	0.000159369	0.000348777	Bbs1
ENSMUSG00000006471	19.58	8.82	-1.15053	2.61e-34	2.02e-33	Ndor1
ENSMUSG00000006932	260.51	113.57	-1.19776	1.80432773861223e-320	1.72990168972271e-318	Ctnnb1
ENSMUSG00000007039	0.12	1.58	3.71882	3.07e-06	7.79e-06	Ddah2
ENSMUSG00000007379	3.33	0.89	-1.90364	8.2e-22	4.42e-21	Dennd2c
ENSMUSG00000007613	31.39	8.75	-1.84295	3.88e-170	1.79e-168	Tgfbr1
ENSMUSG00000007617	1.42	5.01	1.81892	8.49e-19	4.05e-18	Homer1
ENSMUSG00000007817	57.07	15.4	-1.8898	0	0	Zmiz1
ENSMUSG00000007880	26.49	6.79	-1.96396	7.39e-203	4.15e-201	Arid1a
ENSMUSG00000008090	1.24	0.61	-1.02346	0.0145873	0.0255033	Fgfrl1
ENSMUSG00000008153	0.5	0.07	-2.8365	0.00444281	0.00832721	Clstn3
ENSMUSG00000008305	25.83	8.47	-1.60861	2.23e-68	3.4e-67	Tle1
ENSMUSG00000008384	24.66	74.34	1.59197	5.18e-85	9.87e-84	Sertad1
ENSMUSG00000008855	65.87	29.51	-1.15842	6.99e-101	1.63e-99	Hdac5
ENSMUSG00000009073	95.27	35.48	-1.42502	2.95e-162	1.29e-160	Nf2
ENSMUSG00000009090	38.04	18.62	-1.03066	4.69e-71	7.44e-70	Ap1b1
ENSMUSG00000009108	2.05	0.33	-2.63509	0.000275406	0.000589562	Gnat2
ENSMUSG00000009376	0.02	0.27	3.75489	0.000222778	0.000480848	Met
ENSMUSG00000009378	1.76	0.6	-1.55254	1.06e-07	2.99e-07	Slc16a12
ENSMUSG00000009418	22.45	6.6	-1.76618	1.53e-123	4.52e-122	Nav1
ENSMUSG00000009569	4.03	1.17	-1.78427	5.55e-40	4.91e-39	Mkl2
ENSMUSG00000009621	5.14	2.03	-1.34029	1.26e-22	6.93e-22	Vav2
ENSMUSG00000009654	5.03	0.62	-3.02022	4.34e-14	1.7e-13	Oit3
ENSMUSG00000009731	0.01	0.14	3.80735	0.0215151	0.0367338	Kcnd1
ENSMUSG00000009828	4.74	2.23	-1.08784	2.88e-09	8.91e-09	Ick
ENSMUSG00000009905	4.35	0.91	-2.25708	1.91e-15	7.99e-15	Kdsr
ENSMUSG00000010025	17.97	7.04	-1.35194	1.12e-34	8.71e-34	Aldh3a2
ENSMUSG00000010051	7.97	18.66	1.2273	3.68e-20	1.86e-19	Hyal1
ENSMUSG00000010277	126.3	57.8	-1.12771	0	0	2610507B11Rik
ENSMUSG00000010307	5.27	0.6	-3.13477	2.13e-22	1.17e-21	Tmem86a
ENSMUSG00000010358	33.83	101.4	1.58368	3.78e-117	1.05e-115	Ifi35
ENSMUSG00000010362	10.15	4.86	-1.06245	1.69e-05	4.02e-05	Rdm1
ENSMUSG00000010406	111.81	278.77	1.31803	1.24e-80	2.22e-79	Mrpl52
ENSMUSG00000010453	21.29	6.5	-1.71166	6.89e-87	1.34e-85	Kansl3
ENSMUSG00000010461	1.73	0.36	-2.2647	4.01e-11	1.37e-10	Eya4
ENSMUSG00000010601	0.001	0.66	9.36632	3.07e-05	7.14e-05	Apol7a
ENSMUSG00000010609	16.16	7.99	-1.01616	1.5e-15	6.27e-15	Psen2
ENSMUSG00000010651	0.54	1.18	1.12776	0.0289589	0.0485466	Acaa1b
ENSMUSG00000010663	169.85	82.04	-1.04986	2.57e-200	1.43e-198	Fads1
ENSMUSG00000010721	3.11	0.99	-1.65141	6.44e-09	1.95e-08	Lmbr1
ENSMUSG00000010751	9.83	4.58	-1.10184	0.00353013	0.00670005	Tnfrsf22
ENSMUSG00000011008	0.53	2.09	1.97944	0.00226501	0.00438573	Mcoln2
ENSMUSG00000011158	21.13	9.85	-1.1011	1.03e-31	7.39e-31	Brf1
ENSMUSG00000011179	257.61	1280.85	2.31384	0	0	Odc1
ENSMUSG00000012123	0.21	1.06	2.3356	0.000313464	0.000667743	Aim1l
ENSMUSG00000012443	12.3	4.1	-1.58496	2.56e-55	3.13e-54	Kif11
ENSMUSG00000012519	7.2	16.23	1.17259	3.64e-20	1.84e-19	Mlkl
ENSMUSG00000012819	0.02	0.43	4.42626	0.0034275	0.00651	Cdh23
ENSMUSG00000013033	5.35	1.44	-1.89347	3.64e-21	1.92e-20	Adgrl1
ENSMUSG00000013076	7.54	3.18	-1.24554	6.75e-32	4.87e-31	Amotl1
ENSMUSG00000013419	7.09	2.08	-1.7692	1.06e-49	1.16e-48	Zfp651
ENSMUSG00000013629	57.75	20.19	-1.51618	6.79e-301	5.86e-299	Cad
ENSMUSG00000014074	5.4	2.4	-1.16993	7.41e-13	2.75e-12	Rnf168
ENSMUSG00000014355	41.49	18.52	-1.16368	8.66e-175	4.07e-173	Anapc1
ENSMUSG00000014426	18.66	8.79	-1.08601	5.67e-50	6.26e-49	Map3k4
ENSMUSG00000014470	16.35	7.35	-1.15347	4.11e-18	1.9e-17	Rnf166
ENSMUSG00000014498	39.13	11.83	-1.72583	6.59e-252	4.67e-250	Ankrd52
ENSMUSG00000014547	11.14	4.97	-1.16443	1.67e-14	6.66e-14	Wdfy2
ENSMUSG00000014599	0.23	3.87	4.07263	9.07e-42	8.35e-41	Csf1
ENSMUSG00000014773	0.1	0.33	1.72247	0.0034275	0.00651	Dll1
ENSMUSG00000014778	38.16	11.61	-1.71669	8.2e-137	2.72e-135	Fhod1
ENSMUSG00000015053	0.43	0.89	1.04947	0.000477614	0.00100187	Gata2
ENSMUSG00000015133	17.84	5.7	-1.64608	5.58e-148	2.06e-146	Lrrk1
ENSMUSG00000015312	9.49	72.6	2.93549	5.19e-186	2.64e-184	Gadd45b
ENSMUSG00000015396	14.02	85.11	2.60184	1.19e-304	1.05e-302	Cd83
ENSMUSG00000015619	0.001	0.29	8.17991	0.000489894	0.00102581	Gata3
ENSMUSG00000015656	29.88	90.83	1.60399	5.59e-168	2.55e-166	Hspa8
ENSMUSG00000015697	18.67	9.12	-1.03362	1.76e-42	1.65e-41	Setdb1
ENSMUSG00000015709	0.13	0.01	-3.70044	0.0117402	0.0207878	Arnt2
ENSMUSG00000015766	3.61	8.06	1.15878	3.44e-21	1.81e-20	Eps8
ENSMUSG00000015776	32.43	9.57	-1.76074	2.58e-124	7.66e-123	Med22
ENSMUSG00000015837	505.45	1027.5	1.0235	0	0	Sqstm1
ENSMUSG00000015846	4.79	1.94	-1.30397	4.2e-15	1.73e-14	Rxra
ENSMUSG00000015944	6.92	1.28	-2.43463	7.74e-84	1.45e-82	Gatsl2
ENSMUSG00000015968	0.65	0.12	-2.43741	3.3e-11	1.13e-10	Cacna1d
ENSMUSG00000016087	9.52	3.04	-1.64689	2.77e-32	2.02e-31	Fli1
ENSMUSG00000016477	35.56	4.34	-3.03449	7.51e-09	2.27e-08	E2f3
ENSMUSG00000016496	0.74	8.23	3.4753	6.12e-75	1.03e-73	Cd274
ENSMUSG00000016529	0.45	14.24	4.98388	1.96e-61	2.69e-60	Il10
ENSMUSG00000016552	8.8	3.95	-1.15565	4.72e-29	3.12e-28	Foxred2
ENSMUSG00000016559	454.24	1269.16	1.48235	0	0	H3f3b
ENSMUSG00000016664	42.36	13.62	-1.63698	3.04e-124	9e-123	Pacsin2
ENSMUSG00000016933	6.71	3	-1.16135	6.99e-19	3.35e-18	Plcg1
ENSMUSG00000016940	9.02	3.51	-1.36166	4.24e-13	1.59e-12	Kctd2
ENSMUSG00000016984	1.67	0.66	-1.33931	2.54e-06	6.47e-06	Etaa1
ENSMUSG00000017002	0.001	1.34	10.388	6.14e-05	0.00013928	Slpi
ENSMUSG00000017009	56.94	257.09	2.17476	0	0	Sdc4
ENSMUSG00000017132	29.3	7.85	-1.90014	4.94e-36	3.98e-35	Cyth1
ENSMUSG00000017144	0.001	0.39	8.60733	0.000122627	0.00027073	Rnd3
ENSMUSG00000017146	5.37	1.4	-1.9395	5.22e-46	5.27e-45	Brca1
ENSMUSG00000017417	20.3	4.33	-2.22904	3.66e-87	7.14e-86	Plxdc1
ENSMUSG00000017418	1.4	7.48	2.41761	4.76e-31	3.35e-30	Arl5b
ENSMUSG00000017499	21.4	10.49	-1.0286	8.3e-34	6.32e-33	Cdc6
ENSMUSG00000017607	0.18	0.001	-7.49185	0.00782344	0.0141838	Tns4
ENSMUSG00000017639	0.27	0.12	-1.16993	0.0289589	0.0485466	Rab11fip4
ENSMUSG00000017652	2.22	16.91	2.92925	1.4e-34	1.08e-33	Cd40
ENSMUSG00000017670	17.92	7.99	-1.1653	3.62e-37	3e-36	Elmo2
ENSMUSG00000017707	222.48	97.34	-1.19257	6.57746395037448e-311	0	Serinc3
ENSMUSG00000017718	3.83	1.48	-1.37175	3.41e-07	9.25e-07	Afmid
ENSMUSG00000017724	0.36	1.72	2.25634	0.0242204	0.0410408	Etv4
ENSMUSG00000017737	0.05	0.69	3.7866	1.65e-06	4.26e-06	Mmp9
ENSMUSG00000017774	142.96	55.09	-1.37575	0	0	Myo1c
ENSMUSG00000017802	21	9.24	-1.18442	8.3e-41	7.49e-40	Fam134c
ENSMUSG00000017830	16.49	62.7	1.92687	2.59e-154	1.05e-152	Dhx58
ENSMUSG00000018008	299.48	144.24	-1.05399	2.38e-249	1.66e-247	Cyth4
ENSMUSG00000018102	10.38	55.4	2.41608	4.67e-69	7.18e-68	Hist1h2bc
ENSMUSG00000018143	18.51	41.53	1.16585	1.68e-66	2.47e-65	Mafk
ENSMUSG00000018166	1.84	0.88	-1.06413	5.61e-07	1.5e-06	Erbb3
ENSMUSG00000018239	6.91	17.9	1.3732	9.05e-19	4.32e-18	Zcchc10
ENSMUSG00000018372	0.94	2.51	1.41695	0.00264733	0.00508747	Cep95
ENSMUSG00000018398	12.75	4.05	-1.6545	3.59e-45	3.55e-44	2018-09-08
ENSMUSG00000018401	15.63	4.53	-1.78673	4.18e-47	4.36e-46	Mtmr4
ENSMUSG00000018405	7.34	3.43	-1.09757	3.5e-11	1.2e-10	Mrm1
ENSMUSG00000018428	16.22	6.28	-1.36894	1.23e-40	1.11e-39	Akap1
ENSMUSG00000018476	2.8	13.08	2.22386	7.32e-126	2.2e-124	Kdm6b
ENSMUSG00000018500	4.94	24.18	2.29123	1.05e-70	1.66e-69	Adora2b
ENSMUSG00000018547	27.73	12.49	-1.15067	2.59e-74	4.29e-73	Pip4k2b
ENSMUSG00000018599	10.23	3.44	-1.57233	1.78e-23	1.01e-22	Mief2
ENSMUSG00000018707	42.25	18.65	-1.17978	0	0	Dync1h1
ENSMUSG00000018740	1.43	0.56	-1.35252	0.000814887	0.00166593	Slc25a35
ENSMUSG00000018796	17.72	8.46	-1.06665	1.65e-31	1.18e-30	Acsl1
ENSMUSG00000018809	3.93	1.57	-1.32376	9.03e-12	3.19e-11	Smyd4
ENSMUSG00000018899	9.71	28.14	1.53508	9.75e-55	1.17e-53	Irf1
ENSMUSG00000018909	39.35	7.63	-2.36661	1.4e-194	7.51e-193	Arrb1
ENSMUSG00000018930	3.71	4666.84	10.2968	0	0	Ccl4
ENSMUSG00000018931	4.86	1.07	-2.18335	5.02e-31	3.53e-30	Natd1
ENSMUSG00000018983	19.05	2.91	-2.7107	3.67e-162	1.6e-160	E2f2
ENSMUSG00000018999	34.47	11.39	-1.59757	2.59e-83	4.77e-82	Slc35b4
ENSMUSG00000019066	10.74	3.54	-1.60117	1.51e-32	1.11e-31	Rab3d
ENSMUSG00000019122	207.89	1380.43	2.73123	0	0	Ccl9
ENSMUSG00000019132	267.76	112.29	-1.25371	0	0	BC005537
ENSMUSG00000019214	26.31	9.38	-1.48795	5.29e-39	4.55e-38	Chtf18
ENSMUSG00000019256	0.09	0.35	1.95936	0.000550905	0.00114529	Ahr
ENSMUSG00000019338	19.98	5.8	-1.78443	1.68e-62	2.35e-61	Zfp687
ENSMUSG00000019464	20.52	7.13	-1.52506	4.47e-62	6.2e-61	Ptger1
ENSMUSG00000019518	9.82	4.11	-1.25658	1.03e-17	4.69e-17	Ap4m1
ENSMUSG00000019590	2.78	1.16	-1.26096	0.000386736	0.000817816	Cyb561
ENSMUSG00000019689	10.06	22.98	1.19175	3.46e-08	1e-07	1110001J03Rik
ENSMUSG00000019715	18.46	6.64	-1.47515	1.5e-11	5.25e-11	Gle1
ENSMUSG00000019726	1.06	0.41	-1.37037	1.17e-10	3.9e-10	Lyst
ENSMUSG00000019732	0.75	1.8	1.26303	0.00324435	0.00619119	Calr3
ENSMUSG00000019763	8.52	3.56	-1.25898	1.56e-06	4.03e-06	Rmnd1
ENSMUSG00000019773	12.81	2.99	-2.09905	2.94e-31	2.08e-30	Fbxo5
ENSMUSG00000019774	1.14	2.75	1.2704	0.001462	0.00289799	Mtrf1l
ENSMUSG00000019779	0.28	0.07	-2	0.00722652	0.0131933	Frk
ENSMUSG00000019791	4.8	9.85	1.03709	1.22e-05	2.94e-05	Hint3
ENSMUSG00000019820	0.75	0.23	-1.70526	3.62e-11	1.24e-10	Utrn
ENSMUSG00000019850	1.66	35.7	4.42667	0	0	Tnfaip3
ENSMUSG00000019852	2.25	0.99	-1.18442	1.55e-12	5.68e-12	Arfgef3
ENSMUSG00000019872	44.1	21.93	-1.00787	3.38e-39	2.93e-38	Smpdl3a
ENSMUSG00000019916	47.78	115.93	1.27878	1.87e-190	9.81e-189	P4ha1
ENSMUSG00000019970	2.86	21.17	2.88793	7.06e-101	1.64e-99	Sgk1
ENSMUSG00000019978	36.58	14.71	-1.31426	1.31e-103	3.13e-102	Epb41l2
ENSMUSG00000019979	6.1	2.59	-1.23586	1.36e-24	7.91e-24	Apaf1
ENSMUSG00000019984	11.08	5.08	-1.12506	2.3e-34	1.77e-33	Med23
ENSMUSG00000020017	1.24	0.19	-2.70627	1.96e-11	6.82e-11	Hal
ENSMUSG00000020023	1.35	4.5	1.73697	2.78e-18	1.29e-17	Tmcc3
ENSMUSG00000020077	52.31	402.27	2.94301	0	0	Srgn
ENSMUSG00000020091	34.34	9.45	-1.8615	1.68e-71	2.68e-70	Eif4ebp2
ENSMUSG00000020092	30.87	5.03	-2.61758	2.36e-221	1.46e-219	Pald1
ENSMUSG00000020097	86.94	38.08	-1.19099	3.2e-189	1.66e-187	Sgpl1
ENSMUSG00000020108	1.8	7.93	2.13932	9.67e-21	5.01e-20	Ddit4
ENSMUSG00000020114	55.61	26.69	-1.05905	3.39e-54	4.03e-53	Cand1
ENSMUSG00000020120	38.09	100.5	1.39971	3.49e-265	2.61e-263	Plek
ENSMUSG00000020134	3.12	16.03	2.36116	1.33e-93	2.85e-92	Peli1
ENSMUSG00000020143	37.98	17.25	-1.13864	2.07e-121	5.98e-120	Dock2
ENSMUSG00000020156	22.17	8.09	-1.4544	8.7e-56	1.07e-54	Mum1
ENSMUSG00000020178	0.2	2.15	3.42626	2.36e-14	9.36e-14	Adora2a
ENSMUSG00000020184	32.17	83.7	1.37951	4.39e-199	2.42e-197	Mdm2
ENSMUSG00000020185	6.28	1.41	-2.15507	3.53e-57	4.45e-56	E2f7
ENSMUSG00000020196	19.27	7.25	-1.4103	3.41e-104	8.18e-103	Cabin1
ENSMUSG00000020205	0.57	89.01	7.28686	0	0	Phlda1
ENSMUSG00000020228	8.88	3.48	-1.35147	7.47e-32	5.38e-31	Helb
ENSMUSG00000020257	40.04	19.79	-1.01667	2.23e-54	2.66e-53	Wdr82
ENSMUSG00000020261	6.93	1.96	-1.822	6.05e-41	5.49e-40	Slc36a1
ENSMUSG00000020262	5.63	1.85	-1.60561	2.22e-38	1.88e-37	Adarb1
ENSMUSG00000020275	3.25	8.65	1.41226	1.05e-51	1.2e-50	Rel
ENSMUSG00000020303	0.24	0.92	1.9386	0.00545034	0.0101177	Stc2
ENSMUSG00000020315	8.43	3.07	-1.45729	9.37e-61	1.26e-59	Sptbn1
ENSMUSG00000020330	7.18	3.56	-1.01211	1.74e-14	6.95e-14	Hmmr
ENSMUSG00000020331	0.97	0.37	-1.39046	0.00103178	0.00208257	Hcn2
ENSMUSG00000020381	5.94	1.73	-1.77969	7.8e-09	2.36e-08	3010026O09Rik
ENSMUSG00000020393	3.32	1.51	-1.13663	1.67e-10	5.54e-10	Kremen1
ENSMUSG00000020399	31.94	13.18	-1.27701	2.63e-57	3.32e-56	Havcr2
ENSMUSG00000020407	0.19	1.25	2.71786	0.0213208	0.0364736	Upp1
ENSMUSG00000020420	0.78	0.29	-1.42742	0.00211339	0.00410739	Zfp607
ENSMUSG00000020422	126.21	53.82	-1.22961	0	0	Tns3
ENSMUSG00000020423	0.92	16.11	4.13018	3.07e-125	9.19e-124	Btg2
ENSMUSG00000020434	0.49	1.01	1.0435	0.0214513	0.0366681	4921536K21Rik
ENSMUSG00000020453	29.58	8.82	-1.74577	7.2e-86	1.38e-84	Patz1
ENSMUSG00000020454	36.78	15.68	-1.23	5.45e-27	3.41e-26	Eif4enif1
ENSMUSG00000020464	10.9	24.82	1.18717	2.05e-27	1.29e-26	Pnpt1
ENSMUSG00000020473	0.001	0.27	8.07682	0.00195752	0.00381641	Aebp1
ENSMUSG00000020482	8.27	3.59	-1.2039	1.35e-18	6.39e-18	Ccdc117
ENSMUSG00000020492	9.71	4.29	-1.17849	5.8e-18	2.66e-17	Ska2
ENSMUSG00000020493	12.65	4.79	-1.40104	2.04e-38	1.73e-37	Prr11
ENSMUSG00000020520	6.99	2.21	-1.66125	3.43e-36	2.77e-35	Galnt10
ENSMUSG00000020522	8.12	3.93	-1.04695	3.34e-20	1.69e-19	Mfap3
ENSMUSG00000020532	15.65	7.19	-1.1221	2.25e-38	1.9e-37	Acaca
ENSMUSG00000020546	0.97	0.44	-1.14048	0.00324248	0.00618925	Stxbp4
ENSMUSG00000020572	14.55	37.71	1.37393	4.06e-119	1.15e-117	Nampt
ENSMUSG00000020573	16.71	3.65	-2.19474	3.63e-111	9.46e-110	Pik3cg
ENSMUSG00000020577	4.55	1.13	-2.00954	7.96e-08	2.26e-07	Tspan13
ENSMUSG00000020593	0.98	0.44	-1.15528	0.000135915	0.000298852	Lpin1
ENSMUSG00000020638	4.13	180.08	5.44635	0	0	Cmpk2
ENSMUSG00000020641	0.86	130.8	7.24881	0	0	Rsad2
ENSMUSG00000020649	130.96	60.31	-1.11866	8.4e-131	2.65e-129	Rrm2
ENSMUSG00000020654	0.57	0.22	-1.37346	0.00166131	0.00327415	Adcy3
ENSMUSG00000020656	0.64	1.92	1.58496	8.98e-08	2.54e-07	Grhl1
ENSMUSG00000020658	7.86	1.6	-2.29646	1.22e-78	2.13e-77	Efr3b
ENSMUSG00000020695	1.26	0.25	-2.33342	1.54e-05	3.67e-05	Mrc2
ENSMUSG00000020700	24.66	10.67	-1.20861	1.49e-46	1.52e-45	Map3k3
ENSMUSG00000020721	8.01	4	-1.0018	2.46e-19	1.2e-18	Helz
ENSMUSG00000020740	52.08	8.6	-2.59832	7.93e-31	5.54e-30	Gga3
ENSMUSG00000020752	8.72	4.16	-1.06774	3.49e-22	1.9e-21	Recql5
ENSMUSG00000020773	9.92	2.48	-2	1.33e-18	6.29e-18	Trim47
ENSMUSG00000020776	11.39	5.42	-1.0714	6.8e-22	3.67e-21	Fbf1
ENSMUSG00000020777	24.08	10.94	-1.13822	4.86e-42	4.5e-41	Acox1
ENSMUSG00000020788	49.69	18.86	-1.39763	2.96e-152	1.17e-150	Atp2a3
ENSMUSG00000020806	24.54	82.4	1.74751	5.72e-302	5.01e-300	Rhbdf2
ENSMUSG00000020808	84.27	28.67	-1.55548	1.04e-95	2.31e-94	Fam64a
ENSMUSG00000020818	21.22	9.02	-1.23423	2.53e-16	1.09e-15	Mfsd11
ENSMUSG00000020826	0.001	2.69	11.3934	4.62e-42	4.28e-41	Nos2
ENSMUSG00000020829	8.9	3.99	-1.15742	5.16e-10	1.67e-09	Slc46a1
ENSMUSG00000020836	0.91	0.29	-1.64981	0.00295847	0.0056612	Coro6
ENSMUSG00000020850	108.63	43.69	-1.31405	0	0	Prpf8
ENSMUSG00000020865	4.8	0.72	-2.73697	1.58e-56	1.97e-55	Abcc3
ENSMUSG00000020868	20.02	9.99	-1.00289	3.19e-31	2.25e-30	Xylt2
ENSMUSG00000020876	17.15	7.47	-1.19903	7.7e-19	3.68e-18	Snx11
ENSMUSG00000020883	2.61	0.82	-1.67035	3.89e-20	1.96e-19	Fbxl20
ENSMUSG00000020889	7.88	18.18	1.20608	3.12e-31	2.2e-30	Nr1d1
ENSMUSG00000020894	17.99	7.74	-1.21679	1.04e-18	4.95e-18	Vamp2
ENSMUSG00000020897	75.05	32.01	-1.22933	1.49e-80	2.66e-79	Aurkb
ENSMUSG00000020914	68.75	26.49	-1.37591	1.06e-275	8.35e-274	Top2a
ENSMUSG00000020923	92.65	44.66	-1.05281	6.87e-130	2.15e-128	Ubtf
ENSMUSG00000020964	45.36	18.3	-1.30958	3.01e-96	6.71e-95	Sel1l
ENSMUSG00000021003	6.89	2.95	-1.22379	3.95e-18	1.83e-17	Galc
ENSMUSG00000021009	1.88	0.65	-1.53222	2.58e-11	8.9e-11	Ptpn21
ENSMUSG00000021013	2.45	1.09	-1.16845	3.02e-06	7.66e-06	Ttc8
ENSMUSG00000021025	50.7	258.91	2.35239	0	0	Nfkbia
ENSMUSG00000021061	0.1	0.02	-2.32193	0.0225028	0.0383198	Sptb
ENSMUSG00000021062	0.02	0.47	4.55459	0.0117402	0.0207878	Rab15
ENSMUSG00000021068	5.89	2.55	-1.20777	1.43e-28	9.32e-28	Nin
ENSMUSG00000021120	2.94	1.23	-1.25716	1.05e-05	2.54e-05	Pigh
ENSMUSG00000021127	0.19	1.92	3.33703	2.26e-14	8.99e-14	Zfp36l1
ENSMUSG00000021143	14.13	5	-1.49876	3.09e-65	4.5e-64	Pacs2
ENSMUSG00000021175	37.29	14.34	-1.37874	1.7e-40	1.53e-39	Cdca7l
ENSMUSG00000021176	2.4	0.97	-1.30698	7.94e-05	0.000178196	Efcab11
ENSMUSG00000021179	10.6	4.9	-1.11321	1.18e-22	6.5e-22	Nrde2
ENSMUSG00000021182	1.73	0.8	-1.1127	2.74e-07	7.5e-07	Ccdc88c
ENSMUSG00000021185	22.92	8.32	-1.46195	1.33e-49	1.46e-48	9030617O03Rik
ENSMUSG00000021190	389.45	161.5	-1.2699	0	0	Lgmn
ENSMUSG00000021196	50.8	108.22	1.09107	1.9e-150	7.28e-149	Pfkp
ENSMUSG00000021213	1.58	0.55	-1.52242	0.0136065	0.0238847	Akr1c13
ENSMUSG00000021224	45.3	14.83	-1.61099	1.3e-73	2.13e-72	Numb
ENSMUSG00000021238	1.11	0.3	-1.88753	7.9e-06	1.94e-05	Aldh6a1
ENSMUSG00000021241	14.87	30.97	1.05847	3.62e-15	1.49e-14	Isca2
ENSMUSG00000021242	148.58	314.92	1.08375	6.83e-297	5.71e-295	Npc2
ENSMUSG00000021254	9.79	4.72	-1.05252	1.88e-20	9.65e-20	Gpatch2l
ENSMUSG00000021256	2.57	0.42	-2.61331	3.2e-13	1.2e-12	Vash1
ENSMUSG00000021279	14.5	7.02	-1.04651	1.91e-46	1.95e-45	Cdc42bpb
ENSMUSG00000021287	6.18	2.57	-1.26584	9.04e-10	2.88e-09	Xrcc3
ENSMUSG00000021298	0.85	4.03	2.24525	1.2e-16	5.25e-16	Gpr132
ENSMUSG00000021311	13.83	5.96	-1.21442	6.38e-39	5.47e-38	Mtr
ENSMUSG00000021356	0.27	2.09	2.95247	3.79e-22	2.06e-21	Irf4
ENSMUSG00000021367	0.001	57.96	15.8228	0	0	Edn1
ENSMUSG00000021375	0.52	0.09	-2.53051	1.43e-07	4e-07	Kif13a
ENSMUSG00000021384	68.44	21.25	-1.68738	1.05e-79	1.86e-78	Susd3
ENSMUSG00000021403	0.41	1.78	2.11818	1.29e-09	4.06e-09	Serpinb9b
ENSMUSG00000021408	16.01	7.9	-1.01905	7.37e-27	4.6e-26	Ripk1
ENSMUSG00000021431	2.16	5.12	1.24511	1.78e-07	4.93e-07	Snrnp48
ENSMUSG00000021451	146.37	71.72	-1.02917	1.12e-208	6.46e-207	Sema4d
ENSMUSG00000021453	21.98	86.56	1.97751	1.72e-114	4.64e-113	Gadd45g
ENSMUSG00000021461	8.55	3.9	-1.13245	2.3e-12	8.33e-12	Fancc
ENSMUSG00000021466	5.25	2.61	-1.00827	8.95e-25	5.23e-24	Ptch1
ENSMUSG00000021476	7.69	3.18	-1.27396	7.67e-15	3.12e-14	Habp4
ENSMUSG00000021481	18.03	8.12	-1.15085	3.91e-06	9.81e-06	Zfp346
ENSMUSG00000021482	6.94	3.28	-1.08124	8.48e-05	0.000189838	Aaed1
ENSMUSG00000021485	5.68	1.77	-1.68214	4.63e-09	1.42e-08	Mxd3
ENSMUSG00000021504	28.8	13.7	-1.07189	1.02e-24	5.93e-24	B4galt7
ENSMUSG00000021536	4.84	1.94	-1.31895	3.41e-16	1.47e-15	Adcy2
ENSMUSG00000021556	24.64	7.1	-1.79511	1.7e-94	3.7e-93	Golm1
ENSMUSG00000021557	6.31	2.71	-1.21935	4.4e-11	1.5e-10	Agtpbp1
ENSMUSG00000021559	15.87	6.51	-1.28557	8.79e-58	1.12e-56	Dapk1
ENSMUSG00000021572	1.23	0.58	-1.08453	0.00143682	0.00285156	Cep72
ENSMUSG00000021575	0.46	0.16	-1.52356	0.00768692	0.0139908	Ahrr
ENSMUSG00000021591	146.29	326.24	1.1571	7.63e-199	4.18e-197	Glrx
ENSMUSG00000021592	1.7	0.69	-1.30087	3.46e-05	8.02e-05	Arsk
ENSMUSG00000021608	79.86	37.2	-1.10217	1.74e-107	4.34e-106	Lpcat1
ENSMUSG00000021639	26.97	11.26	-1.26015	8.24e-28	5.26e-27	Gtf2h2
ENSMUSG00000021684	9.93	22.02	1.14895	6.16e-34	4.71e-33	Pde8b
ENSMUSG00000021697	7.7	1.05	-2.87447	3.13e-40	2.8e-39	Depdc1b
ENSMUSG00000021701	1.09	111.72	6.67942	0	0	Plk2
ENSMUSG00000021720	2.58	0.39	-2.72583	1.25e-09	3.95e-09	Rnf180
ENSMUSG00000021752	1.18	3.14	1.41198	2.12e-05	4.99e-05	Kctd6
ENSMUSG00000021754	4.63	2.17	-1.09332	1.99e-09	6.23e-09	Map3k1
ENSMUSG00000021756	11.12	5.21	-1.0938	4.16e-33	3.1e-32	Il6st
ENSMUSG00000021767	1.33	0.51	-1.38286	1.37e-05	3.28e-05	Kat6b
ENSMUSG00000021768	0.55	0.001	-9.10329	0.00782344	0.0141838	Dusp13
ENSMUSG00000021806	0.7	0.1	-2.80735	1.25e-07	3.51e-07	Nid2
ENSMUSG00000021819	18.46	9.05	-1.02841	4.48e-51	5.04e-50	Zswim8
ENSMUSG00000021830	4.49	1.74	-1.36763	2.23e-12	8.09e-12	Txndc16
ENSMUSG00000021831	16.92	49.36	1.54461	6.94e-190	3.62e-188	Ero1l
ENSMUSG00000021843	2.3	6.14	1.4166	2.02e-09	6.31e-09	Ktn1
ENSMUSG00000021867	0.8	2.03	1.34341	0.000949698	0.00192643	Tmem254b
ENSMUSG00000021871	101.73	251.39	1.30518	5.36e-250	3.76e-248	Pnp
ENSMUSG00000021876	7.22	1.32	-2.45146	1.11e-20	5.75e-20	Rnase4
ENSMUSG00000021886	0.76	3.98	2.3887	7.54e-15	3.07e-14	Gpr65
ENSMUSG00000021892	40.69	14	-1.53925	7.93e-85	1.51e-83	Sh3bp5
ENSMUSG00000021895	2.67	6.84	1.35716	5.17e-20	2.6e-19	Arhgef3
ENSMUSG00000021903	0.06	1.05	4.12928	4.01e-11	1.37e-10	Galnt15
ENSMUSG00000021910	68.52	31.74	-1.11022	1.53e-139	5.24e-138	Nisch
ENSMUSG00000021930	22.18	76.88	1.79335	5.02e-153	2.02e-151	Spryd7
ENSMUSG00000021938	20.15	9.09	-1.14843	3.32e-25	1.97e-24	Pspc1
ENSMUSG00000021959	4.46	2.03	-1.13556	6.49e-10	2.08e-09	Lats2
ENSMUSG00000021965	12.8	3.83	-1.74073	3.21e-32	2.33e-31	Ska3
ENSMUSG00000021978	48.5	12.8	-1.92184	0	0	Extl3
ENSMUSG00000021990	22.29	6.41	-1.798	2.11e-128	6.51e-127	Spata13
ENSMUSG00000022010	39.34	224.76	2.51432	0	0	Tsc22d1
ENSMUSG00000022014	6.97	21.95	1.65499	1.68e-39	1.46e-38	-
ENSMUSG00000022016	2.61	1.15	-1.18242	3.6e-16	1.55e-15	Akap11
ENSMUSG00000022018	0.97	25.81	4.7338	2.56e-74	4.23e-73	Rgcc
ENSMUSG00000022034	3.69	1.11	-1.73306	4.44e-18	2.05e-17	Esco2
ENSMUSG00000022048	9.68	4.81	-1.00897	2.91e-21	1.54e-20	Dpysl2
ENSMUSG00000022075	3.5	1.3	-1.42884	4.74e-16	2.03e-15	Rhobtb2
ENSMUSG00000022102	70.45	148.58	1.07657	1.82e-100	4.22e-99	Dok2
ENSMUSG00000022105	3.35	1.4	-1.25873	5.28e-08	1.51e-07	Rb1
ENSMUSG00000022120	4.49	2.24	-1.00322	1.22e-08	3.63e-08	Rnf219
ENSMUSG00000022126	16.14	248.61	3.94517	0	0	Irg1
ENSMUSG00000022142	16.67	7.32	-1.18734	1.86e-61	2.54e-60	Nup155
ENSMUSG00000022148	26.8	9.93	-1.43237	3.11e-46	3.16e-45	Fyb
ENSMUSG00000022150	99.03	26.65	-1.89373	0	0	Dab2
ENSMUSG00000022177	28.32	12.18	-1.21731	3.07e-29	2.04e-28	Haus4
ENSMUSG00000022180	3.59	1.42	-1.33809	5.21e-12	1.86e-11	Slc7a8
ENSMUSG00000022231	3.63	0.99	-1.87447	3.4e-47	3.54e-46	Sema5a
ENSMUSG00000022235	1.77	0.64	-1.46761	0.0136065	0.0238847	Cmbl
ENSMUSG00000022237	0.97	3.24	1.73994	1.56e-06	4.04e-06	Ankrd33b
ENSMUSG00000022263	5.77	2.36	-1.28978	3.13e-45	3.12e-44	Trio
ENSMUSG00000022280	2.32	6.07	1.38757	1.13e-21	6.09e-21	Rnf19a
ENSMUSG00000022314	56.69	27.25	-1.05684	1.09e-92	2.31e-91	Rad21
ENSMUSG00000022346	31.64	140.7	2.1528	0	0	Myc
ENSMUSG00000022350	16.63	8.02	-1.05211	1.6e-33	1.2e-32	E430025E21Rik
ENSMUSG00000022353	12.94	5.43	-1.25281	2.95e-42	2.74e-41	Mtss1
ENSMUSG00000022358	0.1	0.001	-6.64386	0.00391328	0.0073768	Fbxo32
ENSMUSG00000022360	6.55	2.25	-1.54157	1.41e-34	1.1e-33	Atad2
ENSMUSG00000022361	3.91	1.75	-1.15981	1.49e-05	3.57e-05	Zhx1
ENSMUSG00000022372	67.72	16.13	-2.06984	1.65e-239	1.1e-237	Sla
ENSMUSG00000022385	25.43	11.05	-1.20249	2.08e-42	1.94e-41	Gtse1
ENSMUSG00000022389	14.99	3.54	-2.08218	2.06e-57	2.61e-56	Tef
ENSMUSG00000022390	14.53	6.49	-1.16274	2.65e-49	2.88e-48	Zc3h7b
ENSMUSG00000022394	27.55	12.28	-1.16574	3.41e-52	3.93e-51	L3mbtl2
ENSMUSG00000022414	19.43	8.8	-1.14271	6.59e-33	4.89e-32	Tab1
ENSMUSG00000022442	4.94	2.37	-1.05962	1.8e-06	4.64e-06	Ttll1
ENSMUSG00000022443	223.01	83.82	-1.41174	0	0	Myh9
ENSMUSG00000022479	0.31	0.02	-3.9542	0.000145836	0.000319858	Vdr
ENSMUSG00000022489	12.3	30.74	1.32146	1.07e-63	1.53e-62	Pde1b
ENSMUSG00000022526	5.03	1.99	-1.33779	2.7e-14	1.07e-13	Zfp251
ENSMUSG00000022537	0.02	0.21	3.39232	0.0117402	0.0207878	Tmem44
ENSMUSG00000022558	23.11	11.48	-1.00939	1.65e-49	1.8e-48	Mroh1
ENSMUSG00000022562	2	0.42	-2.25154	0.00221931	0.00430491	Oplah
ENSMUSG00000022565	169.82	45.04	-1.91473	0	0	Plec
ENSMUSG00000022602	0.51	25.22	5.62793	2.65e-256	1.91e-254	Arc
ENSMUSG00000022656	29.16	8.84	-1.72187	3e-82	5.44e-81	Pvrl3
ENSMUSG00000022667	1.02	2.49	1.28758	0.000159369	0.000348777	Cd200r1
ENSMUSG00000022672	1.85	0.86	-1.10512	6.16e-14	2.39e-13	Prkdc
ENSMUSG00000022673	39.43	19.59	-1.00918	7.9e-63	1.11e-61	Mcm4
ENSMUSG00000022678	62.27	25.33	-1.29769	4.11e-91	8.52e-90	Nde1
ENSMUSG00000022680	48.94	23.36	-1.06697	8.78e-73	1.42e-71	Pdxdc1
ENSMUSG00000022702	33.3	12.88	-1.37039	8.51e-55	1.02e-53	Hira
ENSMUSG00000022718	23.48	9.46	-1.31152	1.81e-74	3e-73	Dgcr8
ENSMUSG00000022756	11.14	1.42	-2.97179	7.1e-34	5.43e-33	Slc7a4
ENSMUSG00000022758	0.79	0.001	-9.62571	6.05e-08	1.73e-07	P2rx6
ENSMUSG00000022766	0.001	0.41	8.67948	0.00195752	0.00381641	Serpind1
ENSMUSG00000022768	3.48	1.68	-1.05063	0.00023136	0.000498382	Ccdc116
ENSMUSG00000022773	0.43	0.13	-1.72583	0.0034275	0.00651	Ypel1
ENSMUSG00000022788	2.7	1.27	-1.08813	4.66e-09	1.43e-08	Fgd4
ENSMUSG00000022791	10.68	5.29	-1.01357	3.34e-23	1.88e-22	Tnk2
ENSMUSG00000022802	1.05	0.46	-1.19068	0.000794676	0.00162768	Lmln
ENSMUSG00000022803	0.001	0.81	9.66178	0.000122627	0.00027073	Popdc2
ENSMUSG00000022817	86.1	15.42	-2.48121	0	0	Itgb5
ENSMUSG00000022833	3.21	0.72	-2.1565	2.64e-20	1.35e-19	Ccdc14
ENSMUSG00000022837	1.05	2.62	1.31918	0.0167374	0.0290133	Iqcb1
ENSMUSG00000022848	2.41	1.13	-1.09271	0.00192264	0.00376021	Dirc2
ENSMUSG00000022861	1.15	0.16	-2.84549	4.43e-09	1.36e-08	Dgkg
ENSMUSG00000022863	0.42	2.3	2.45317	9.15e-06	2.23e-05	Btg3
ENSMUSG00000022885	9.2	1.29	-2.83426	1.82e-49	1.98e-48	St6gal1
ENSMUSG00000022893	0.13	1.95	3.90689	8.44e-30	5.73e-29	Adamts1
ENSMUSG00000022895	10.4	46.04	2.1463	4.11e-236	2.69e-234	Ets2
ENSMUSG00000022898	29.27	13.82	-1.08267	5.51e-15	2.26e-14	Dscr3
ENSMUSG00000022906	11.89	31.48	1.40469	3.8e-58	4.89e-57	Parp9
ENSMUSG00000022912	6.11	1.51	-2.01662	3.47e-30	2.39e-29	Pros1
ENSMUSG00000022946	6	1.45	-2.04891	4.65e-59	6.09e-58	Dopey2
ENSMUSG00000022973	19.49	9.44	-1.04588	4e-22	2.17e-21	Synj1
ENSMUSG00000022986	0.001	0.28	8.12928	0.000489894	0.00102581	Krt75
ENSMUSG00000022996	1.13	0.42	-1.42786	0.00369432	0.00699538	Wnt10b
ENSMUSG00000022999	6.53	2.86	-1.19107	4.19e-06	1.05e-05	Lmbr1l
ENSMUSG00000023007	3.98	8.52	1.09808	0.00331909	0.00632344	Prpf40b
ENSMUSG00000023008	58.26	19.78	-1.55846	1.85e-212	1.09e-210	Fmnl3
ENSMUSG00000023015	95.38	39.35	-1.27732	4.64e-139	1.57e-137	Racgap1
ENSMUSG00000023022	4.62	11.96	1.37225	2.33e-38	1.97e-37	Lima1
ENSMUSG00000023026	4.89	2.31	-1.08194	3.18e-20	1.61e-19	Dip2b
ENSMUSG00000023031	5.11	1.22	-2.06644	8.67e-09	2.61e-08	Cela1
ENSMUSG00000023034	5.7	30.83	2.4353	9.37e-127	2.83e-125	Nr4a1
ENSMUSG00000023036	0.02	6.99	8.44915	1.31e-59	1.73e-58	Pcdhga8
ENSMUSG00000023044	4.09	1.93	-1.0835	3.29e-06	8.31e-06	Csad
ENSMUSG00000023047	2.42	5.71	1.23848	1.94e-05	4.59e-05	Amhr2
ENSMUSG00000023067	124.78	353.72	1.50322	0	0	Cdkn1a
ENSMUSG00000023147	18.01	7.44	-1.27542	3.39e-31	2.39e-30	Wrb
ENSMUSG00000023186	37.53	18.65	-1.00887	1.49e-50	1.66e-49	Vwa5a
ENSMUSG00000023206	2.03	7.09	1.80431	8.66e-14	3.34e-13	Il15ra
ENSMUSG00000023262	9.72	28.37	1.54534	1.48e-38	1.26e-37	Acy1
ENSMUSG00000023330	11.36	22.73	1.00063	9.62e-16	4.07e-15	Dtwd1
ENSMUSG00000023341	0.8	21.97	4.77939	2.08e-165	9.36e-164	Mx2
ENSMUSG00000023349	7.15	26.65	1.89812	7.27e-40	6.41e-39	Clec4n
ENSMUSG00000023411	0.21	0.78	1.89308	0.000172786	0.000376685	Nfatc4
ENSMUSG00000023755	3.18	1.43	-1.15301	0.00599839	0.0110752	Rhebl1
ENSMUSG00000023827	16.78	34.23	1.02852	6.61e-29	4.35e-28	Agpat4
ENSMUSG00000023830	41.14	12.22	-1.7513	0	0	Igf2r
ENSMUSG00000023909	14.54	5.64	-1.36626	1.52e-28	9.9e-28	Paqr4
ENSMUSG00000023923	10.54	4.42	-1.25376	2.73e-39	2.36e-38	Tbc1d5
ENSMUSG00000023940	6.17	1.67	-1.88542	2.17e-28	1.41e-27	Sgol1
ENSMUSG00000023947	16.57	59.52	1.8448	2.79e-158	1.18e-156	Nfkbie
ENSMUSG00000023951	3.81	84.49	4.47092	0	0	Vegfa
ENSMUSG00000023953	15.65	5.56	-1.49301	2.75e-35	2.18e-34	Polh
ENSMUSG00000023961	2.46	6.65	1.4347	2.81e-26	1.72e-25	Enpp4
ENSMUSG00000023977	15.19	6.52	-1.22018	4.8e-69	7.38e-68	Ubr2
ENSMUSG00000023982	4.17	8.49	1.02572	5.69e-05	0.000129633	Guca1a
ENSMUSG00000023994	74.26	35.85	-1.05061	6.99e-75	1.17e-73	Nfya
ENSMUSG00000024006	20.02	9.67	-1.04985	5.43e-27	3.41e-26	Stk38
ENSMUSG00000024013	15.1	5.74	-1.39543	3.36e-36	2.71e-35	Fgd2
ENSMUSG00000024014	3.32	31.72	3.25614	6.09e-189	3.15e-187	Pim1
ENSMUSG00000024030	8.69	1.33	-2.70793	2.13e-59	2.81e-58	Abcg1
ENSMUSG00000024056	7.55	3.32	-1.18529	1.78e-11	6.21e-11	Ndc80
ENSMUSG00000024066	9.7	0.97	-3.32193	1.33e-101	3.14e-100	Xdh
ENSMUSG00000024077	3.98	1.51	-1.39822	1.55e-09	4.86e-09	Strn
ENSMUSG00000024085	4.8	2.2	-1.12553	7.49e-20	3.73e-19	Man2a1
ENSMUSG00000024098	21.61	9.3	-1.2164	2.93e-53	3.43e-52	Twsg1
ENSMUSG00000024130	19.35	6.93	-1.48141	2.41e-101	5.67e-100	Abca3
ENSMUSG00000024140	0.34	0.06	-2.5025	0.00091941	0.00186732	Epas1
ENSMUSG00000024142	14.98	7.2	-1.05697	3.54e-26	2.16e-25	Mlst8
ENSMUSG00000024143	8.34	1.87	-2.15701	3.45e-50	3.82e-49	Rhoq
ENSMUSG00000024151	13.19	5.63	-1.22824	1.89e-28	1.23e-27	Msh2
ENSMUSG00000024160	22.78	11.07	-1.04111	6.64e-13	2.47e-12	Spsb3
ENSMUSG00000024169	9.84	3.97	-1.30952	1.52e-57	1.94e-56	Ift140
ENSMUSG00000024174	1.38	0.24	-2.52356	9.69e-10	3.08e-09	Pot1b
ENSMUSG00000024180	5.37	2.04	-1.39635	8e-16	3.4e-15	Tmem8
ENSMUSG00000024190	13.83	324.18	4.55092	0	0	Dusp1
ENSMUSG00000024206	0.63	0.08	-2.97728	8.55e-06	2.09e-05	Rfx2
ENSMUSG00000024222	34.34	13.23	-1.37608	3.78e-69	5.81e-68	Fkbp5
ENSMUSG00000024235	1.23	3.16	1.36127	1.13e-07	3.17e-07	Map3k8
ENSMUSG00000024251	6.24	2.53	-1.30241	3.92e-35	3.09e-34	Thada
ENSMUSG00000024269	7.2	3.33	-1.11247	1.31e-17	5.91e-17	-
ENSMUSG00000024299	8.91	4.22	-1.07818	2.36e-21	1.26e-20	Adamts10
ENSMUSG00000024300	73.22	33.37	-1.13369	1.48e-134	4.82e-133	Myo1f
ENSMUSG00000024370	42.15	17.38	-1.2781	3.29e-41	3e-40	Cdc23
ENSMUSG00000024395	5.76	22.4	1.95936	1.46e-49	1.59e-48	Lims2
ENSMUSG00000024399	2.19	10.27	2.22943	5.44e-20	2.73e-19	Ltb
ENSMUSG00000024401	22.72	2801.33	6.94601	0	0	Tnf
ENSMUSG00000024413	30.25	10.77	-1.48992	8.4e-123	2.46e-121	Npc1
ENSMUSG00000024486	0.03	33.6	10.1293	3.46e-287	2.82e-285	Hbegf
ENSMUSG00000024521	2.33	6.19	1.40961	1.12e-14	4.53e-14	Pmaip1
ENSMUSG00000024528	11.51	23.83	1.04989	7.18e-19	3.44e-18	Srfbp1
ENSMUSG00000024535	4.46	1.83	-1.2852	5.82e-07	1.56e-06	Snx24
ENSMUSG00000024542	4.27	1.63	-1.38936	8.02e-28	5.12e-27	Cep192
ENSMUSG00000024561	19.42	9	-1.10955	5.21e-29	3.44e-28	Mbd1
ENSMUSG00000024579	24.16	8.78	-1.46033	4.58e-39	3.94e-38	Pcyox1l
ENSMUSG00000024590	106.51	32.56	-1.70982	2.38e-286	1.93e-284	Lmnb1
ENSMUSG00000024621	1133.4	411.15	-1.46292	0	0	Csf1r
ENSMUSG00000024660	88.97	27.39	-1.69967	5.25e-271	4.03e-269	Incenp
ENSMUSG00000024663	14.18	3.85	-1.88093	1.44e-36	1.17e-35	Rab3il1
ENSMUSG00000024665	333	156.94	-1.08531	1.03e-191	5.49e-190	Fads2
ENSMUSG00000024669	1.47	0.37	-1.99022	3.93e-05	9.05e-05	Cd5
ENSMUSG00000024737	10.32	47.74	2.20976	8.12e-153	3.23e-151	Slc15a3
ENSMUSG00000024740	212.09	104.92	-1.01539	5.06e-240	3.4e-238	Ddb1
ENSMUSG00000024750	15.2	57.59	1.92175	4.7e-134	1.52e-132	Zfand5
ENSMUSG00000024759	20.99	10.11	-1.05392	4.32e-62	6e-61	Atl3
ENSMUSG00000024772	145.31	298.55	1.03884	1.53e-263	1.13e-261	Ehd1
ENSMUSG00000024773	8.88	3.16	-1.49064	1.76e-54	2.1e-53	Atg2a
ENSMUSG00000024778	1	12.49	3.6427	1.2e-48	1.29e-47	Fas
ENSMUSG00000024781	301.54	115.06	-1.38996	0	0	Lipa
ENSMUSG00000024791	31.81	12.09	-1.39567	2.06e-51	2.35e-50	Cdca5
ENSMUSG00000024795	2.03	0.51	-1.99291	1.33e-15	5.57e-15	Kif20b
ENSMUSG00000024805	6.2	16.58	1.4191	1.87e-22	1.03e-21	Pcgf5
ENSMUSG00000024810	0.001	0.33	8.36632	0.00195752	0.00381641	Il33
ENSMUSG00000024816	28.82	12.74	-1.17771	1.42e-40	1.28e-39	Frmd8
ENSMUSG00000024818	19.64	9.61	-1.03119	6.99e-25	4.1e-24	Slc25a45
ENSMUSG00000024855	11.21	3.21	-1.80414	7.55e-55	9.08e-54	Pacs1
ENSMUSG00000024883	3.84	1.09	-1.81678	1.7e-19	8.32e-19	Rin1
ENSMUSG00000024892	3.68	1.69	-1.12268	6.11e-10	1.97e-09	Pcx
ENSMUSG00000024900	29.94	7.62	-1.97421	5.96e-153	2.39e-151	Cpt1a
ENSMUSG00000024912	24.5	77.56	1.66253	2.22e-126	6.68e-125	Fosl1
ENSMUSG00000024913	26.27	11.71	-1.16568	4.88e-89	9.84e-88	Lrp5
ENSMUSG00000024948	7.8	2.62	-1.57391	5.18e-09	1.58e-08	Map4k2
ENSMUSG00000024953	78.45	161.26	1.03954	2.92e-82	5.31e-81	Prdx5
ENSMUSG00000024968	1.33	4.75	1.8365	5.53e-07	1.48e-06	Rcor2
ENSMUSG00000024975	4.2	1.93	-1.12179	1.88e-05	4.46e-05	Pdcd4
ENSMUSG00000024978	5.88	2.06	-1.51317	5.33e-21	2.8e-20	Gpam
ENSMUSG00000024985	2.32	0.72	-1.68806	0.000438108	0.000921072	Tcf7l2
ENSMUSG00000025006	1.37	0.38	-1.8501	0.000201637	0.000436663	Sorbs1
ENSMUSG00000025008	4.97	2.3	-1.11161	3.3e-08	9.57e-08	Tctn3
ENSMUSG00000025026	6.31	2.99	-1.07749	5.11e-16	2.18e-15	Add3
ENSMUSG00000025058	1.24	2.78	1.16474	1.31e-07	3.66e-07	5430427O19Rik
ENSMUSG00000025076	18.34	8.26	-1.15078	8.92e-26	5.37e-25	Casp7
ENSMUSG00000025077	5.42	2.39	-1.18128	6.38e-11	2.16e-10	Dclre1a
ENSMUSG00000025085	0.54	0.2	-1.43296	0.0126012	0.0222398	Ablim1
ENSMUSG00000025104	0.54	0.18	-1.58496	0.000814887	0.00166593	Hdgfrp3
ENSMUSG00000025151	6.2	2.79	-1.152	1.73e-11	6.02e-11	Maged1
ENSMUSG00000025154	0.66	0.05	-3.72247	1.11e-05	2.68e-05	Arhgap19
ENSMUSG00000025161	156.95	337.5	1.10458	4.68e-299	3.96e-297	Slc16a3
ENSMUSG00000025172	0.001	0.53	9.04985	0.0156414	0.0271895	Ankrd2
ENSMUSG00000025188	20.47	9.66	-1.08342	5.93e-19	2.86e-18	Hps1
ENSMUSG00000025212	42.29	16.56	-1.35261	7.43e-87	1.44e-85	Sfxn3
ENSMUSG00000025224	22.15	9.91	-1.16035	1.68e-95	3.72e-94	Gbf1
ENSMUSG00000025231	11.84	5.34	-1.14876	1.86e-26	1.15e-25	Sufu
ENSMUSG00000025234	22.55	50	1.1488	1.16e-34	8.99e-34	Arih1
ENSMUSG00000025239	32.43	15.39	-1.07534	1.2e-76	2.05e-75	Limd1
ENSMUSG00000025241	2.11	1	-1.07724	3.29e-09	1.02e-08	Fyco1
ENSMUSG00000025261	30.97	12.98	-1.25458	3.87e-262	2.83e-260	Huwe1
ENSMUSG00000025262	1.3	0.59	-1.13972	4.36e-05	0.000100025	Fam120c
ENSMUSG00000025268	14.55	5.83	-1.31945	1.08e-16	4.73e-16	Maged2
ENSMUSG00000025283	45.36	268.66	2.56629	0	0	Sat1
ENSMUSG00000025340	13.96	35.51	1.34693	2.8e-51	3.17e-50	Rabgef1
ENSMUSG00000025350	0.39	2.13	2.44931	0.000916869	0.00186303	Rdh5
ENSMUSG00000025357	0.55	1.2	1.12553	0.00450375	0.00843256	Dgka
ENSMUSG00000025358	46.81	21.69	-1.10979	4.69e-56	5.8e-55	Cdk2
ENSMUSG00000025366	43.45	16.88	-1.36404	8.57e-109	2.17e-107	Esyt1
ENSMUSG00000025369	39.11	16.18	-1.27333	6.32e-121	1.81e-119	Smarcc2
ENSMUSG00000025375	0.59	0.18	-1.71272	0.000201637	0.000436663	Aatk
ENSMUSG00000025422	0.47	0.15	-1.6477	0.000834919	0.00170448	Agap2
ENSMUSG00000025436	8.65	4.23	-1.03204	1.11e-05	2.69e-05	Xrcc6bp1
ENSMUSG00000025453	12.55	4.64	-1.43549	4.94e-38	4.14e-37	Nnt
ENSMUSG00000025492	385.04	1050.76	1.44835	0	0	Ifitm3
ENSMUSG00000025494	0.37	0.001	-8.53138	0.00195752	0.00381641	Sigirr
ENSMUSG00000025498	55.67	248.94	2.16083	0	0	Irf7
ENSMUSG00000025507	11.34	2.2	-2.36585	6e-42	5.54e-41	Pidd1
ENSMUSG00000025558	0.31	0.13	-1.25376	0.0138181	0.0242398	Dock9
ENSMUSG00000025571	3.29	1.43	-1.20207	2.71e-14	1.07e-13	Tnrc6c
ENSMUSG00000025574	119.04	58.39	-1.02765	4.34e-73	7.07e-72	Tk1
ENSMUSG00000025577	3.17	0.38	-3.06041	6.16e-24	3.52e-23	Cbx2
ENSMUSG00000025578	6.92	1.04	-2.73419	2.42e-11	8.37e-11	Cbx8
ENSMUSG00000025583	33.93	10.14	-1.7425	1.82e-162	8.01e-161	Rptor
ENSMUSG00000025616	4.87	10.75	1.14234	2.81e-06	7.14e-06	Usp16
ENSMUSG00000025648	11.31	5.32	-1.0881	8.44e-21	4.4e-20	Pfkfb4
ENSMUSG00000025701	33.81	4.46	-2.92233	3.35e-175	1.59e-173	Alox5
ENSMUSG00000025702	23.69	9.36	-1.3397	1.12e-70	1.76e-69	2018-03-08
ENSMUSG00000025723	0.42	2.4	2.51457	0.000916869	0.00186303	Nmb
ENSMUSG00000025728	89.6	43.46	-1.04381	1.05e-51	1.2e-50	Pigq
ENSMUSG00000025730	21.37	5.51	-1.95546	1.87e-63	2.65e-62	Rab40c
ENSMUSG00000025743	5.97	21.44	1.8445	4.54e-114	1.21e-112	Sdc3
ENSMUSG00000025746	0.001	1.8	10.8138	2.41e-07	6.64e-07	Il6
ENSMUSG00000025764	9.72	2.91	-1.73994	3.11e-36	2.51e-35	Jade1
ENSMUSG00000025795	12.52	4.66	-1.42583	3.55e-35	2.8e-34	Rassf3
ENSMUSG00000025804	0.5	7.63	3.93168	1.1e-60	1.48e-59	Ccr1
ENSMUSG00000025821	8.64	3.44	-1.32862	2.57e-35	2.04e-34	Zfp282
ENSMUSG00000025854	48.79	10.27	-2.24815	1.7e-210	9.92e-209	Fam20c
ENSMUSG00000025880	2.87	6.74	1.2317	1.72e-32	1.26e-31	Smad7
ENSMUSG00000025959	0.49	2.09	2.09265	5.7e-16	2.43e-15	Klf7
ENSMUSG00000025978	0.71	0.23	-1.62619	0.0043629	0.00818412	Rftn2
ENSMUSG00000025979	7.96	17.55	1.14063	9.26e-07	2.44e-06	Mob4
ENSMUSG00000025981	8.99	31.12	1.79145	1.37e-61	1.88e-60	-
ENSMUSG00000026004	1.29	3.01	1.22239	2.17e-07	5.99e-07	Kansl1l
ENSMUSG00000026039	2.3	0.97	-1.24558	4.49e-09	1.38e-08	Sgol2a
ENSMUSG00000026080	14.23	5.95	-1.25797	8.74e-26	5.27e-25	Chst10
ENSMUSG00000026088	6.7	21.46	1.67942	5.42e-30	3.71e-29	Mitd1
ENSMUSG00000026090	0.16	1.52	3.24793	9.32e-08	2.63e-07	2010300C02Rik
ENSMUSG00000026094	5.54	2.26	-1.29356	1.96e-06	5.04e-06	Stk17b
ENSMUSG00000026102	5.99	2.83	-1.08175	0.0011264	0.00226444	Inpp1
ENSMUSG00000026104	7.13	20.02	1.48947	6.07e-60	8.11e-59	Stat1
ENSMUSG00000026107	3.09	7.61	1.30029	1.32e-20	6.81e-20	Nabp1
ENSMUSG00000026110	12.84	5.98	-1.10243	1.53e-20	7.87e-20	Mgat4a
ENSMUSG00000026196	4.78	2.2	-1.11951	2.07e-16	8.94e-16	Bard1
ENSMUSG00000026198	2.17	0.92	-1.23799	1.04e-05	2.53e-05	Abcb6
ENSMUSG00000026203	4.97	13.89	1.48273	1.2e-10	4e-10	Dnajb2
ENSMUSG00000026204	0.08	0.61	2.93074	8.55e-06	2.09e-05	Ptprn
ENSMUSG00000026222	13.83	42.13	1.60705	6.95e-65	1.01e-63	Sp100
ENSMUSG00000026274	5.82	1.22	-2.25414	2.36e-51	2.68e-50	Pask
ENSMUSG00000026285	28.32	87.32	1.62449	4.28e-151	1.65e-149	Pdcd1
ENSMUSG00000026288	123.15	33.52	-1.87732	0	0	Inpp5d
ENSMUSG00000026313	8	1.97	-2.0218	8.34e-33	6.16e-32	Hdac4
ENSMUSG00000026355	261.75	102.42	-1.35369	0	0	Mcm6
ENSMUSG00000026358	32.95	377.47	3.51801	0	0	Rgs1
ENSMUSG00000026360	52.62	411.08	2.96574	0	0	Rgs2
ENSMUSG00000026365	3.47	1.33	-1.38351	5.2e-13	1.94e-12	Cfh
ENSMUSG00000026389	20.78	7.97	-1.38254	5.57e-45	5.5e-44	Steap3
ENSMUSG00000026409	3.93	1.41	-1.47883	3.03e-10	9.91e-10	Pfkfb2
ENSMUSG00000026430	16.41	5.25	-1.64419	2.33e-49	2.53e-48	Rassf5
ENSMUSG00000026439	22.82	10.99	-1.05411	2.15e-40	1.92e-39	Rbbp5
ENSMUSG00000026458	2.89	0.32	-3.17493	4.78e-17	2.11e-16	Ppfia4
ENSMUSG00000026463	14.8	2.97	-2.31706	8.57e-152	3.34e-150	Atp2b4
ENSMUSG00000026471	0.76	0.32	-1.24793	0.00909852	0.0163565	Mr1
ENSMUSG00000026473	23.76	52.58	1.14598	3.82e-67	5.7e-66	Glul
ENSMUSG00000026475	83.36	457.99	2.45789	0	0	Rgs16
ENSMUSG00000026478	76.97	33.85	-1.18514	0	0	Lamc1
ENSMUSG00000026483	24.11	9.62	-1.32552	1.19e-59	1.57e-58	Fam129a
ENSMUSG00000026489	1.67	0.4	-2.06178	0.00121237	0.0024279	Adck3
ENSMUSG00000026496	95.17	38.14	-1.3192	9.75e-220	6e-218	Parp1
ENSMUSG00000026500	6.77	13.91	1.03889	0.000188029	0.000408277	Cox20
ENSMUSG00000026525	1.4	20.77	3.891	2.83e-108	7.12e-107	Opn3
ENSMUSG00000026535	3.98	38.12	3.25971	5.54e-148	2.05e-146	Ifi202b
ENSMUSG00000026536	0.29	4.8	4.04891	6.62e-25	3.89e-24	Mnda
ENSMUSG00000026596	18.96	8.67	-1.12886	3.15e-40	2.81e-39	Abl2
ENSMUSG00000026605	1.67	0.52	-1.68326	2.98e-19	1.45e-18	Cenpf
ENSMUSG00000026622	38.7	15.51	-1.31913	1.12e-83	2.09e-82	Nek2
ENSMUSG00000026628	17.55	462.62	4.72028	0	0	Atf3
ENSMUSG00000026637	8.03	25.03	1.64019	1.61e-38	1.36e-37	Traf5
ENSMUSG00000026663	22.75	9.97	-1.1902	1.03e-94	2.26e-93	Atf6
ENSMUSG00000026683	36.07	13.8	-1.38613	1.45e-56	1.81e-55	Nuf2
ENSMUSG00000026708	16.69	7.95	-1.06996	2.37e-21	1.26e-20	Cenpl
ENSMUSG00000026725	0.1	1.84	4.20163	9.97e-31	6.96e-30	Tnn
ENSMUSG00000026737	20.14	9.11	-1.14454	9.78e-40	8.59e-39	Pip4k2a
ENSMUSG00000026748	0.27	0.001	-8.07682	0.00782344	0.0141838	Plxdc2
ENSMUSG00000026754	3.5	1.22	-1.52047	4.25e-13	1.59e-12	Golga1
ENSMUSG00000026773	5.84	18.88	1.69282	2.69e-94	5.83e-93	Pfkfb3
ENSMUSG00000026779	2.25	0.99	-1.18442	4.61e-15	1.89e-14	Mastl
ENSMUSG00000026791	6.87	2.39	-1.5233	1.45e-06	3.76e-06	Slc2a8
ENSMUSG00000026812	5.13	2.18	-1.23463	6.13e-22	3.31e-21	Tsc1
ENSMUSG00000026816	40.6	20.08	-1.01572	1.23e-48	1.32e-47	Gtf3c5
ENSMUSG00000026826	1.35	11.51	3.09186	2.1e-82	3.82e-81	Nr4a2
ENSMUSG00000026832	3.2	0.41	-2.96438	3.64e-14	1.43e-13	Cytip
ENSMUSG00000026836	23.94	11.14	-1.10367	1.46e-37	1.21e-36	Acvr1
ENSMUSG00000026842	21.01	7.38	-1.50938	1.5e-97	3.38e-96	Abl1
ENSMUSG00000026858	11.49	4.32	-1.41128	3.83e-26	2.33e-25	Fam73b
ENSMUSG00000026864	212.17	450.71	1.08698	5.26445033000487e-311	0	Hspa5
ENSMUSG00000026873	15.41	5.08	-1.60097	5.7e-54	6.73e-53	Phf19
ENSMUSG00000026875	7.42	67.5	3.1854	4.85929086227458e-315	4.52573525379282e-313	Traf1
ENSMUSG00000026893	0.89	1.84	1.04783	0.00023615	0.000508196	Gca
ENSMUSG00000026896	1.89	50.01	4.72576	0	0	Ifih1
ENSMUSG00000026918	20.37	9.33	-1.1265	5.95e-44	5.74e-43	Brd3
ENSMUSG00000026932	0.69	0.32	-1.10852	4.27e-06	1.07e-05	Nacc2
ENSMUSG00000026944	17.98	8.56	-1.07071	7.31e-96	1.63e-94	Abca2
ENSMUSG00000026946	12.14	24.63	1.02065	2.65e-16	1.14e-15	Nmi
ENSMUSG00000026955	30.21	12.4	-1.28469	5.62e-28	3.61e-27	Sapcd2
ENSMUSG00000026959	0.47	0.2	-1.23266	0.0244257	0.0413458	Grin1
ENSMUSG00000026981	36.09	729.41	4.33706	0	0	Il1rn
ENSMUSG00000027130	11.91	4.12	-1.53146	7.48e-57	9.37e-56	Slc12a6
ENSMUSG00000027168	6.66	1.52	-2.13145	4.77e-32	3.45e-31	Pax6
ENSMUSG00000027171	0.76	3.39	2.15721	1.77e-14	7.07e-14	Prrg4
ENSMUSG00000027194	31.93	13.52	-1.23982	1.6e-28	1.04e-27	Ttc17
ENSMUSG00000027200	0.26	0.56	1.10692	0.00157155	0.00310241	Sema6d
ENSMUSG00000027227	18.1	8.97	-1.01281	5.3e-21	2.78e-20	Sord
ENSMUSG00000027230	0.91	0.39	-1.22239	0.0138181	0.0242398	Creb3l1
ENSMUSG00000027242	7.85	2.55	-1.6222	9.81e-27	6.1e-26	Wdr76
ENSMUSG00000027254	1.23	0.14	-3.13516	7.72e-30	5.25e-29	Map1a
ENSMUSG00000027259	5.77	2.56	-1.17243	4.46e-08	1.28e-07	Adal
ENSMUSG00000027276	2.31	5.56	1.26719	4.33e-14	1.69e-13	Jag1
ENSMUSG00000027284	6.76	2.37	-1.51214	2.34e-36	1.9e-35	Cdan1
ENSMUSG00000027303	90.16	35.72	-1.33576	9.11e-184	4.57e-182	Ptpra
ENSMUSG00000027309	3.47	1.08	-1.6839	1.53e-07	4.27e-07	4930402H24Rik
ENSMUSG00000027312	6.45	2.43	-1.40834	1.18e-44	1.15e-43	Atrn
ENSMUSG00000027323	34.99	16.35	-1.09765	7.63e-20	3.8e-19	Rad51
ENSMUSG00000027326	2.34	0.64	-1.87036	1.22e-19	6.03e-19	Casc5
ENSMUSG00000027330	63.07	24.32	-1.37481	1.18e-146	4.25e-145	Cdc25b
ENSMUSG00000027332	20.92	9.74	-1.10289	1.7e-18	8.01e-18	Ivd
ENSMUSG00000027333	29.87	143.98	2.2691	0	0	Smox
ENSMUSG00000027339	17.69	1.84	-3.26516	5.85e-110	1.5e-108	Rassf2
ENSMUSG00000027358	0.001	0.4	8.64386	7.69e-06	1.89e-05	Bmp2
ENSMUSG00000027360	0.2	4.31	4.42962	3.27e-16	1.41e-15	Hdc
ENSMUSG00000027364	1.5	6.5	2.11548	0.0150429	0.0262611	Usp50
ENSMUSG00000027367	59.28	28.24	-1.06981	4.9e-59	6.4e-58	Stard7
ENSMUSG00000027368	4.62	55.66	3.59068	1.73e-218	1.06e-216	Dusp2
ENSMUSG00000027397	34.47	135.82	1.97828	0	0	Slc20a1
ENSMUSG00000027398	0.05	284.49	12.4742	0	0	Il1b
ENSMUSG00000027399	0.001	21.75	14.4087	5.26e-157	2.19e-155	Il1a
ENSMUSG00000027425	34.08	15.32	-1.15351	1.59e-51	1.81e-50	Csrp2bp
ENSMUSG00000027428	3.69	1.66	-1.15244	8.35e-06	2.04e-05	Rbbp9
ENSMUSG00000027470	0.1	2.73	4.77083	4.53e-26	2.75e-25	Mylk2
ENSMUSG00000027478	0.94	0.36	-1.38466	0.00111018	0.00223354	Dnmt3b
ENSMUSG00000027514	5.73	114.56	4.32142	0	0	Zbp1
ENSMUSG00000027544	17.41	2.42	-2.84684	3.98e-224	2.47e-222	Nfatc2
ENSMUSG00000027550	1.79	0.84	-1.0915	1.24e-05	2.99e-05	Lrrcc1
ENSMUSG00000027555	5.71	11.47	1.0063	9.85e-14	3.79e-13	Car13
ENSMUSG00000027562	0.66	23.28	5.14048	3.96e-121	1.14e-119	Car2
ENSMUSG00000027580	6.7	20.63	1.62251	1.01e-175	4.79e-174	Helz2
ENSMUSG00000027611	6.36	18.69	1.55517	4.52e-19	2.19e-18	Procr
ENSMUSG00000027635	13	6.03	-1.10828	1.5e-16	6.5e-16	Dsn1
ENSMUSG00000027646	5.2	42.93	3.0454	1.52e-299	1.3e-297	Src
ENSMUSG00000027651	13.52	5.98	-1.17688	1.28e-20	6.59e-20	Rprd1b
ENSMUSG00000027654	13.67	4.46	-1.6159	1e-29	6.78e-29	Fam83d
ENSMUSG00000027698	7.76	2.4	-1.69302	2.67e-18	1.25e-17	Nceh1
ENSMUSG00000027699	12.34	3.46	-1.8345	2.08e-45	2.08e-44	Ect2
ENSMUSG00000027715	94.03	38	-1.30712	9.81e-191	5.2e-189	Ccna2
ENSMUSG00000027737	3.05	13.97	2.19545	1.58e-62	2.22e-61	Slc7a11
ENSMUSG00000027763	65.48	24.29	-1.43069	9.81e-65	1.42e-63	Mbnl1
ENSMUSG00000027777	0.05	0.73	3.8679	0.000521183	0.00108714	Schip1
ENSMUSG00000027811	17.17	8.31	-1.04697	6.22e-18	2.85e-17	4930579G24Rik
ENSMUSG00000027827	0.001	0.51	8.99435	1.54e-05	3.67e-05	Kcnab1
ENSMUSG00000027829	9.35	26.53	1.50459	4.12e-42	3.83e-41	Ccnl1
ENSMUSG00000027833	0.24	0.5	1.05889	0.0169593	0.0293512	Shox2
ENSMUSG00000027848	35.29	14.82	-1.25171	5.6e-103	1.33e-101	Olfml3
ENSMUSG00000027849	0.42	0.1	-2.07039	0.00144222	0.00286139	Syt6
ENSMUSG00000027947	18.58	4.83	-1.94366	5.91e-101	1.38e-99	Il6ra
ENSMUSG00000027950	3.05	1.27	-1.26398	3.87e-16	1.66e-15	Chrnb2
ENSMUSG00000027952	26.83	63.8	1.24971	9.62e-50	1.06e-48	Pmvk
ENSMUSG00000027954	1.48	0.17	-3.12199	1.11e-05	2.68e-05	Efna1
ENSMUSG00000027995	243.9	114.45	-1.09157	1.17e-246	8.09e-245	Tlr2
ENSMUSG00000028030	2.68	1.32	-1.0217	4.41e-10	1.43e-09	Tbck
ENSMUSG00000028035	2.04	7.48	1.87447	1.11e-18	5.28e-18	Dnajb4
ENSMUSG00000028037	10.38	59.24	2.51277	5.97e-245	4.1e-243	Ifi44
ENSMUSG00000028057	41.02	19.4	-1.08027	1.95e-34	1.51e-33	Rit1
ENSMUSG00000028064	35.98	13.11	-1.45653	5.45e-82	9.85e-81	Sema4a
ENSMUSG00000028068	44.07	12.8	-1.78365	1.64e-299	1.4e-297	Iqgap3
ENSMUSG00000028071	0.17	0.76	2.16046	0.00250938	0.00483592	Sh2d2a
ENSMUSG00000028101	13.09	3.73	-1.81122	5.79e-25	3.41e-24	Pias3
ENSMUSG00000028114	4.23	1.56	-1.43911	2.27e-05	5.33e-05	Mettl14
ENSMUSG00000028121	30.76	100.32	1.70548	1.1e-277	8.77e-276	Bcar3
ENSMUSG00000028128	0.04	69.12	10.7549	0	0	F3
ENSMUSG00000028133	1.59	3.46	1.12175	0.00149753	0.00296371	Rwdd3
ENSMUSG00000028150	0.03	0.33	3.45943	0.0117402	0.0207878	Rorc
ENSMUSG00000028167	13.74	30.22	1.13712	1.38e-16	6e-16	Bdh2
ENSMUSG00000028175	4.4	1.72	-1.35509	6.72e-08	1.91e-07	Depdc1a
ENSMUSG00000028179	1.72	11.23	2.70688	9.35e-40	8.23e-39	Cth
ENSMUSG00000028180	9.67	23.52	1.2823	9.93e-21	5.14e-20	Zranb2
ENSMUSG00000028195	0.001	2.87	11.4868	9.59e-22	5.16e-21	Cyr61
ENSMUSG00000028214	0.07	2.14	4.93411	6.52e-15	2.66e-14	Gem
ENSMUSG00000028243	1.09	0.46	-1.24462	3.15e-06	7.96e-06	Ubxn2b
ENSMUSG00000028268	0.39	5.22	3.7425	1.35e-38	1.15e-37	Gbp3
ENSMUSG00000028270	0.38	4.37	3.52356	1.15e-28	7.51e-28	Gbp2
ENSMUSG00000028337	4.99	1.9	-1.39304	5.35e-16	2.28e-15	Coro2a
ENSMUSG00000028339	5.32	1.43	-1.89541	6.3e-28	4.04e-27	Col15a1
ENSMUSG00000028341	0.03	3.45	6.84549	6.17e-45	6.06e-44	Nr4a3
ENSMUSG00000028344	2.48	0.92	-1.43063	2.09e-12	7.59e-12	Invs
ENSMUSG00000028348	0.69	1.6	1.2134	0.00384456	0.00725984	Murc
ENSMUSG00000028362	0.84	6.53	2.95862	4.79e-54	5.67e-53	Tnfsf8
ENSMUSG00000028364	6.33	28.39	2.16511	5.41e-259	3.94e-257	Tnc
ENSMUSG00000028381	2.2	4.67	1.08592	7.38e-11	2.48e-10	Ugcg
ENSMUSG00000028385	6.61	2.6	-1.34614	2.4e-21	1.28e-20	Snx30
ENSMUSG00000028412	58.21	27.65	-1.07399	2.77e-111	7.22e-110	Slc44a1
ENSMUSG00000028413	189.39	57.06	-1.73081	0	0	B4galt1
ENSMUSG00000028430	50.65	22.91	-1.14458	1.57e-113	4.17e-112	Nol6
ENSMUSG00000028433	48.86	21.5	-1.18432	6.73e-94	1.45e-92	Ubap2
ENSMUSG00000028453	17.25	7.8	-1.14505	1.66e-08	4.89e-08	Fancg
ENSMUSG00000028464	0.13	5.45	5.38967	1.04e-23	5.89e-23	Tpm2
ENSMUSG00000028465	223.96	110.85	-1.01463	0	0	Tln1
ENSMUSG00000028468	17.64	6.2	-1.50851	1.06e-40	9.54e-40	Rgp1
ENSMUSG00000028496	0.94	2.44	1.37615	0.000847353	0.00172959	Mllt3
ENSMUSG00000028497	0.97	0.24	-2.01495	1.72e-06	4.43e-06	Hacd4
ENSMUSG00000028525	1.67	4.37	1.38779	1.38e-16	6.01e-16	Pde4b
ENSMUSG00000028527	13.56	49.81	1.87708	3e-150	1.15e-148	Ak4
ENSMUSG00000028551	34.51	9.26	-1.89793	6.76e-93	1.44e-91	Cdkn2c
ENSMUSG00000028555	3.99	0.6	-2.73335	2.38e-16	1.03e-15	Ttc39a
ENSMUSG00000028560	35.04	17.15	-1.03079	7.56e-32	5.44e-31	Usp1
ENSMUSG00000028581	635.21	253.2	-1.32696	0	0	Laptm5
ENSMUSG00000028583	0.19	3.55	4.22375	3.06e-22	1.67e-21	Pdpn
ENSMUSG00000028599	18.16	79.08	2.12255	0	0	Tnfrsf1b
ENSMUSG00000028613	30.89	14.44	-1.09707	1.09e-38	9.34e-38	Lrp8
ENSMUSG00000028621	17.81	4.27	-2.06038	1.02e-16	4.48e-16	Cyb5rl
ENSMUSG00000028629	10.23	4.73	-1.11289	2.97e-14	1.17e-13	Exo5
ENSMUSG00000028630	3.85	8.96	1.21864	9.35e-14	3.6e-13	Dyrk2
ENSMUSG00000028634	2.91	6.57	1.17487	1.42e-72	2.28e-71	Hivep3
ENSMUSG00000028636	11.75	5.82	-1.01357	1.1e-08	3.27e-08	Ppcs
ENSMUSG00000028644	1.09	0.12	-3.18322	4.42e-12	1.59e-11	Ermap
ENSMUSG00000028645	70.78	555.93	2.97349	0	0	Slc2a1
ENSMUSG00000028653	5.69	13.28	1.22275	2.71e-15	1.12e-14	Trit1
ENSMUSG00000028655	1.59	6.35	1.99773	9.19e-12	3.25e-11	Mfsd2a
ENSMUSG00000028656	725.19	318.94	-1.18507	0	0	Cap1
ENSMUSG00000028657	90.96	35.27	-1.36679	9.33e-153	3.7e-151	Ppt1
ENSMUSG00000028669	29.19	14.48	-1.01141	3.89e-23	2.18e-22	Pithd1
ENSMUSG00000028675	34.42	12.91	-1.41476	3.48e-45	3.45e-44	Pnrc2
ENSMUSG00000028678	22.2	6.24	-1.83094	1.89e-67	2.84e-66	Kif2c
ENSMUSG00000028680	12.1	136.6	3.49688	0	0	Plk3
ENSMUSG00000028716	0.22	5.15	4.549	2.98e-17	1.33e-16	Pdzk1ip1
ENSMUSG00000028718	4.66	2.08	-1.16375	6.72e-19	3.23e-18	Stil
ENSMUSG00000028759	73.83	31.26	-1.23989	1.33e-66	1.98e-65	Hp1bp3
ENSMUSG00000028776	0.63	0.001	-9.29921	0.00782344	0.0141838	Tinagl1
ENSMUSG00000028793	94.29	229.38	1.28256	1.14e-289	9.38e-288	Rnf19b
ENSMUSG00000028799	14.07	4.88	-1.52767	6.81e-46	6.86e-45	Zfp362
ENSMUSG00000028803	10.35	1.87	-2.46852	1.53e-43	1.46e-42	Nipal3
ENSMUSG00000028807	5.93	1.25	-2.2461	5.44e-22	2.95e-21	Zbtb8a
ENSMUSG00000028809	94.88	44.8	-1.08261	3.69e-40	3.28e-39	Srrm1
ENSMUSG00000028840	15.33	30.72	1.00282	4.02e-29	2.67e-28	Zfp593
ENSMUSG00000028862	1.82	0.81	-1.16794	0.00129029	0.00257604	Map3k6
ENSMUSG00000028868	74.11	32.92	-1.1707	4.32e-90	8.88e-89	Wasf2
ENSMUSG00000028878	12.61	5.99	-1.07394	8.11e-21	4.23e-20	Fam76a
ENSMUSG00000028884	65.12	25.71	-1.34077	2.65e-79	4.66e-78	Rpa2
ENSMUSG00000028893	5.89	28.75	2.28722	1.57e-150	6.03e-149	Sesn2
ENSMUSG00000028894	18.5	9.02	-1.03633	3.8e-32	2.76e-31	Inpp5b
ENSMUSG00000028914	26.65	10.58	-1.3328	5.5e-34	4.22e-33	Casp9
ENSMUSG00000028917	17.56	7.13	-1.30032	1.85e-58	2.38e-57	Plekhm2
ENSMUSG00000028926	20.07	9.15	-1.1332	1.32e-42	1.24e-41	Cdk14
ENSMUSG00000028931	120.06	57.47	-1.06287	3.46e-92	7.29e-91	Kcnab2
ENSMUSG00000028933	5.46	2.59	-1.07595	1.39e-10	4.63e-10	Xrcc2
ENSMUSG00000028949	1.34	0.62	-1.11189	0.0140925	0.0246907	Smarcd3
ENSMUSG00000028965	0.39	3.58	3.19841	7.02e-15	2.86e-14	Tnfrsf9
ENSMUSG00000028967	2.68	60.05	4.48586	0	0	Errfi1
ENSMUSG00000028977	0.09	0.45	2.32193	0.0126012	0.0222398	Casz1
ENSMUSG00000028978	0.02	0.37	4.20945	4.04e-05	9.3e-05	Nos3
ENSMUSG00000028980	51.04	13.91	-1.87551	6.53e-195	3.52e-193	H6pd
ENSMUSG00000028982	5.93	13.13	1.14676	1.09e-15	4.62e-15	Slc25a33
ENSMUSG00000028995	4.17	1.98	-1.07455	1.64e-14	6.54e-14	Fam126a
ENSMUSG00000029027	5.6	0.8	-2.80735	9.57e-15	3.87e-14	Dffb
ENSMUSG00000029050	29.29	9.07	-1.69123	1.3e-155	5.33e-154	Ski
ENSMUSG00000029072	0.15	0.001	-7.22882	0.0156414	0.0271895	Tas1r3
ENSMUSG00000029075	0.61	2.69	2.14073	1.41e-06	3.67e-06	Tnfrsf4
ENSMUSG00000029096	0.36	0.001	-8.49185	0.00195752	0.00381641	Htra3
ENSMUSG00000029098	16.72	3.34	-2.32365	1.54e-56	1.92e-55	Acox3
ENSMUSG00000029101	0.52	0.03	-4.11548	1.11e-09	3.51e-09	Rgs12
ENSMUSG00000029104	13.62	5.8	-1.2316	3.59e-107	8.86e-106	Htt
ENSMUSG00000029106	47.38	15.8	-1.58435	8.25e-105	2.01e-103	Add1
ENSMUSG00000029161	0.1	3.38	5.07895	2.98e-17	1.33e-16	Cgref1
ENSMUSG00000029174	21.13	10.11	-1.06351	1.15e-56	1.44e-55	Tbc1d1
ENSMUSG00000029175	72.12	21.98	-1.71421	5.74e-140	1.98e-138	Slc35f6
ENSMUSG00000029190	17.76	8.06	-1.13978	6.85e-72	1.09e-70	D5Ertd579e
ENSMUSG00000029192	66.47	25.15	-1.40214	1.55e-212	9.18e-211	Tbc1d14
ENSMUSG00000029196	8.59	2.94	-1.54684	2.79e-21	1.48e-20	Tada2b
ENSMUSG00000029207	15.52	7.56	-1.03767	1.52e-21	8.15e-21	Apbb2
ENSMUSG00000029223	5.48	13.57	1.30817	2.94e-12	1.06e-11	Uchl1
ENSMUSG00000029254	8.99	23.91	1.41122	4.7e-38	3.94e-37	Stap1
ENSMUSG00000029298	0.42	1.7	2.01707	1.8e-10	5.94e-10	Gbp9
ENSMUSG00000029304	1085.58	2726.87	1.32878	0	0	Spp1
ENSMUSG00000029307	1.99	0.88	-1.17719	0.000135915	0.000298852	Dmp1
ENSMUSG00000029314	0.44	4.08	3.21299	3.18e-28	2.06e-27	Agpat9
ENSMUSG00000029333	17.4	61.51	1.82173	4.92e-181	2.4e-179	Rasgef1b
ENSMUSG00000029334	0.001	0.8	9.64386	3.85e-06	9.65e-06	Prkg2
ENSMUSG00000029361	0.88	0.06	-3.87447	9.5e-21	4.93e-20	Nos1
ENSMUSG00000029378	0.06	4.91	6.35462	1.21e-22	6.7e-22	Areg
ENSMUSG00000029401	20.63	79.02	1.93747	5.32e-133	1.72e-131	Rilpl2
ENSMUSG00000029402	13.41	26.99	1.00912	7.88e-15	3.2e-14	Snrnp35
ENSMUSG00000029413	24.1	10.68	-1.17412	4.8e-19	2.32e-18	Naaa
ENSMUSG00000029414	10.16	1.99	-2.35206	4.84e-61	6.56e-60	Kntc1
ENSMUSG00000029416	40.09	13.88	-1.53023	6.07e-22	3.28e-21	Slc15a4
ENSMUSG00000029428	13.8	6.06	-1.18728	7.62e-25	4.47e-24	Stx2
ENSMUSG00000029438	7.49	1.74	-2.10588	9.48e-47	9.77e-46	Bcl7a
ENSMUSG00000029461	12	4.27	-1.49073	1.07e-28	6.99e-28	Fam168a
ENSMUSG00000029468	19.31	5.32	-1.85985	8.99e-72	1.43e-70	P2rx7
ENSMUSG00000029469	1.59	0.49	-1.69817	0.0290618	0.0486877	Ift81
ENSMUSG00000029505	18.45	7.94	-1.21641	1.59e-82	2.91e-81	Ep400
ENSMUSG00000029512	7.75	1.74	-2.15511	4.75e-40	4.21e-39	Ulk1
ENSMUSG00000029516	7.36	1.32	-2.47917	1.05e-61	1.44e-60	Cit
ENSMUSG00000029521	7.31	3.58	-1.02991	7.25e-08	2.06e-07	Chek2
ENSMUSG00000029547	24.4	11.97	-1.02746	3.57e-110	9.16e-109	Ints1
ENSMUSG00000029557	8.22	2.5	-1.71721	5.46e-14	2.12e-13	Ftsj2
ENSMUSG00000029561	1.58	23.09	3.86927	1.59e-137	5.29e-136	Oasl2
ENSMUSG00000029577	24.61	10.18	-1.27351	1.28e-83	2.38e-82	Ube3b
ENSMUSG00000029591	30.98	12.97	-1.25616	1.12e-33	8.51e-33	Ung
ENSMUSG00000029605	1.7	5.46	1.68337	5.98e-12	2.13e-11	Oas1b
ENSMUSG00000029674	7.8	2.5	-1.64155	1.32e-12	4.85e-12	Limk1
ENSMUSG00000029705	125.47	60.29	-1.05735	5.83e-188	3.01e-186	Cux1
ENSMUSG00000029708	5.92	2.8	-1.08017	2.11e-24	1.22e-23	Gcc1
ENSMUSG00000029714	9.53	2.98	-1.67716	4.07e-18	1.88e-17	Gigyf1
ENSMUSG00000029720	3.59	1.31	-1.45442	1.12e-14	4.53e-14	Gm20605
ENSMUSG00000029722	24.57	10.31	-1.25285	2.19e-42	2.05e-41	Agfg2
ENSMUSG00000029725	11.87	29.46	1.31144	5.19e-17	2.29e-16	Ppp1r35
ENSMUSG00000029730	196.75	70.1	-1.48888	1.85e-208	1.06e-206	Mcm7
ENSMUSG00000029798	0.33	3.68	3.47917	7.84e-37	6.43e-36	Herc6
ENSMUSG00000029804	47	11.67	-2.00986	7.06e-163	3.12e-161	Herc3
ENSMUSG00000029819	3.67	24.19	2.72056	1.04e-27	6.61e-27	Npy
ENSMUSG00000029821	9.61	3.04	-1.66047	4.57e-20	2.3e-19	Dfna5
ENSMUSG00000029822	15.68	7.27	-1.1089	1.65e-34	1.28e-33	Osbpl3
ENSMUSG00000029844	2.57	1.07	-1.26416	4.06e-05	9.35e-05	Hoxa1
ENSMUSG00000029860	19.33	75.45	1.96468	4.9e-238	3.24e-236	Zyx
ENSMUSG00000029863	28.06	9.33	-1.58857	3.93e-91	8.15e-90	Casp2
ENSMUSG00000029919	10.95	3.66	-1.58102	6.57e-15	2.68e-14	Hpgds
ENSMUSG00000029925	6.09	2.13	-1.51559	2.7e-05	6.32e-05	Tbxas1
ENSMUSG00000029998	19.26	6.11	-1.65636	2.29e-57	2.89e-56	Pcyox1
ENSMUSG00000030019	25.76	11.54	-1.15849	9.69e-44	9.32e-43	Fbxl14
ENSMUSG00000030032	2.69	6.52	1.27727	8.29e-07	2.19e-06	Wdr54
ENSMUSG00000030055	4.97	1.44	-1.78718	0.00330669	0.00630257	Rab43
ENSMUSG00000030064	27.53	8.68	-1.66524	1.56e-76	2.65e-75	Frmd4b
ENSMUSG00000030083	13.27	5.47	-1.27856	1.55e-14	6.21e-14	Abtb1
ENSMUSG00000030084	7.54	3.39	-1.15328	1.33e-20	6.88e-20	Plxna1
ENSMUSG00000030091	32.65	10.69	-1.61082	1.27e-169	5.85e-168	Nup210
ENSMUSG00000030094	5.14	1.47	-1.80595	1.88e-22	1.03e-21	Xpc
ENSMUSG00000030095	75.86	22.66	-1.74319	5.61e-196	3.05e-194	Tmem43
ENSMUSG00000030096	112.8	44.29	-1.34871	5.39e-276	4.29e-274	Slc6a6
ENSMUSG00000030103	43.08	139.26	1.69269	0	0	Bhlhe40
ENSMUSG00000030107	25.2	196.75	2.96487	0	0	Usp18
ENSMUSG00000030109	39.25	14.03	-1.48418	3.41e-41	3.11e-40	Slc6a12
ENSMUSG00000030123	29.9	9.34	-1.67865	1.62e-128	5.02e-127	Plxnd1
ENSMUSG00000030124	0.73	2.18	1.57836	1.03e-10	3.44e-10	Lag3
ENSMUSG00000030142	33.37	108.73	1.70413	7.46e-207	4.25e-205	Clec4e
ENSMUSG00000030156	0.001	1.15	10.1674	1.21e-07	3.39e-07	Cd69
ENSMUSG00000030157	0.001	1.94	10.9218	3.8e-09	1.17e-08	Clec2d
ENSMUSG00000030162	7.25	18.27	1.33342	8.19e-41	7.4e-40	Olr1
ENSMUSG00000030170	0.39	0.001	-8.60733	0.00195752	0.00381641	Wnt5b
ENSMUSG00000030172	4.25	1.83	-1.21562	3.9e-23	2.18e-22	Erc1
ENSMUSG00000030187	0.25	0.99	1.9855	0.00664208	0.0121877	Klra2
ENSMUSG00000030188	6.39	12.83	1.00563	4.48e-06	1.12e-05	Magohb
ENSMUSG00000030203	2.54	8.28	1.7048	1.62e-67	2.44e-66	Dusp16
ENSMUSG00000030206	0.75	0.08	-3.22882	0.0117402	0.0207878	Gsg1
ENSMUSG00000030207	2.16	0.77	-1.4881	1.93e-10	6.37e-10	Fam234b
ENSMUSG00000030208	176.78	86.52	-1.03085	3.4e-53	3.97e-52	Emp1
ENSMUSG00000030231	4.94	2.23	-1.14747	7.39e-08	2.1e-07	Plekha5
ENSMUSG00000030243	39.75	6.94	-2.51795	6.07e-50	6.69e-49	Recql
ENSMUSG00000030256	1.91	7.67	2.00565	1.34e-13	5.13e-13	Bhlhe41
ENSMUSG00000030272	81.67	40.28	-1.01974	4.14e-55	5.02e-54	Camk1
ENSMUSG00000030279	7.55	2.59	-1.54352	1.25e-27	7.97e-27	C2cd5
ENSMUSG00000030291	26.22	57.32	1.12837	7.63e-31	5.34e-30	Med21
ENSMUSG00000030303	0.02	0.32	4	0.00183717	0.00359899	Far2
ENSMUSG00000030322	2.34	0.93	-1.33121	3.08e-06	7.8e-06	Mbd4
ENSMUSG00000030337	3.47	1.06	-1.71087	2.36e-13	8.93e-13	Vamp1
ENSMUSG00000030346	17.76	7.4	-1.26303	1.37e-18	6.48e-18	Rad51ap1
ENSMUSG00000030380	1.11	0.14	-2.98706	6.42e-07	1.71e-06	Mzf1
ENSMUSG00000030386	0.72	0.3	-1.26303	0.00186826	0.0036577	Zfp606
ENSMUSG00000030393	1.01	0.16	-2.65821	6.42e-09	1.95e-08	Zik1
ENSMUSG00000030401	1	2.13	1.09085	0.0247167	0.0418167	Rtn2
ENSMUSG00000030409	49.36	20.07	-1.2983	3.08e-89	6.23e-88	Dmpk
ENSMUSG00000030410	1.53	4.21	1.46029	1.11e-08	3.32e-08	Dmwd
ENSMUSG00000030451	6.28	2.63	-1.2557	6.56e-42	6.05e-41	Herc2
ENSMUSG00000030515	3.92	1.84	-1.09115	7.74e-08	2.2e-07	Tarsl2
ENSMUSG00000030527	4.88	2.14	-1.18927	4.47e-15	1.84e-14	Crtc3
ENSMUSG00000030534	7.56	3.56	-1.08651	2.62e-11	9.03e-11	Vps33b
ENSMUSG00000030536	133.74	55.5	-1.26887	0	0	Iqgap1
ENSMUSG00000030583	21.26	10.14	-1.06808	3.23e-25	1.91e-24	Sipa1l3
ENSMUSG00000030595	32.35	104.7	1.69442	2.05e-130	6.44e-129	Nfkbib
ENSMUSG00000030604	1.41	0.57	-1.30666	0.00858966	0.0155061	Zfp626
ENSMUSG00000030653	52	24.79	-1.06875	6.08e-100	1.39e-98	Pde2a
ENSMUSG00000030657	4.88	1.58	-1.62696	1.48e-43	1.41e-42	Xylt1
ENSMUSG00000030677	58.18	25.83	-1.17148	3.46e-69	5.33e-68	Kif22
ENSMUSG00000030680	1.95	5.28	1.43706	1.29e-11	4.51e-11	Pagr1a
ENSMUSG00000030683	0.94	0.27	-1.7997	6.29e-05	0.000142604	Sez6l2
ENSMUSG00000030708	0.89	0.23	-1.95217	0.000761073	0.00156327	Dnajb13
ENSMUSG00000030717	15.31	50.3	1.71608	3.27e-44	3.17e-43	Nupr1
ENSMUSG00000030722	15.45	5.33	-1.5354	1.55e-20	7.97e-20	Nfatc2ip
ENSMUSG00000030729	2.28	1.1	-1.05153	0.000173792	0.000378752	Pgm2l1
ENSMUSG00000030745	0.74	0.001	-9.53138	4.82e-07	1.3e-06	Il21r
ENSMUSG00000030766	17.95	5.06	-1.82677	5.33e-51	5.99e-50	Arhgap17
ENSMUSG00000030768	10.88	2.27	-2.26091	7.15e-41	6.46e-40	Disp1
ENSMUSG00000030780	14.96	5.49	-1.44623	4.95e-32	3.58e-31	BC017158
ENSMUSG00000030786	26.98	8.37	-1.68859	2.64e-114	7.13e-113	Itgam
ENSMUSG00000030787	0.001	0.58	9.17991	3.85e-06	9.65e-06	Lyve1
ENSMUSG00000030790	0.43	40.2	6.54672	2.97e-199	1.64e-197	Adm
ENSMUSG00000030830	18.07	5.75	-1.65196	3.13e-79	5.5e-78	Itgal
ENSMUSG00000030867	99.35	30.91	-1.68445	3.91e-179	1.9e-177	Plk1
ENSMUSG00000030872	17.35	8.64	-1.00583	1.27e-38	1.08e-37	Gga2
ENSMUSG00000030921	4.31	21.27	2.30306	4.29e-116	1.17e-114	Trim30a
ENSMUSG00000030924	6.69	1.42	-2.23612	0.0297723	0.0498013	2610020H08Rik
ENSMUSG00000030929	4.02	0.66	-2.60666	1.41e-25	8.43e-25	Eri2
ENSMUSG00000030956	19.13	4.66	-2.03744	1.57e-87	3.11e-86	Fam53b
ENSMUSG00000030966	2.47	11.73	2.24762	5.11e-51	5.75e-50	Trim21
ENSMUSG00000030978	119.98	50.4	-1.2513	3.28e-238	2.18e-236	Rrm1
ENSMUSG00000030987	13.55	6.59	-1.03994	1.15e-24	6.71e-24	Stim1
ENSMUSG00000031004	10.81	3.12	-1.79275	4.15e-115	1.13e-113	Mki67
ENSMUSG00000031015	26.05	52.86	1.02089	6.88e-92	1.44e-90	Swap70
ENSMUSG00000031016	11.69	4.8	-1.28417	8.41e-17	3.69e-16	Wee1
ENSMUSG00000031022	0.001	0.96	9.90689	0.00195752	0.00381641	BC051019
ENSMUSG00000031103	16.89	4.77	-1.82411	5.52e-98	1.25e-96	Elf4
ENSMUSG00000031133	45.24	19.87	-1.18701	1.15e-74	1.92e-73	Arhgef6
ENSMUSG00000031138	1.38	0.68	-1.02106	0.00640312	0.0117725	F9
ENSMUSG00000031150	2.76	0.32	-3.10852	5.93e-05	0.000134727	Ccdc120
ENSMUSG00000031161	11.86	4.58	-1.37268	8.77e-36	7.02e-35	Hdac6
ENSMUSG00000031166	16.99	7.17	-1.24464	8.94e-20	4.44e-19	Wdr13
ENSMUSG00000031200	2.14	0.62	-1.78727	2.14e-05	5.04e-05	Mtcp1
ENSMUSG00000031216	4.53	0.88	-2.36394	2e-34	1.54e-33	Stard8
ENSMUSG00000031227	0.48	0.09	-2.41504	0.000537698	0.00111998	Magee1
ENSMUSG00000031257	0.001	3.03	11.5651	7.82e-27	4.88e-26	Nox1
ENSMUSG00000031262	9.65	4.34	-1.15283	5.12e-21	2.69e-20	Cenpi
ENSMUSG00000031273	0.26	0.08	-1.70044	0.0266814	0.0449249	Col4a6
ENSMUSG00000031289	2.22	5.43	1.29039	1.28e-07	3.59e-07	Il13ra2
ENSMUSG00000031295	28.29	13.29	-1.08995	2.76e-61	3.77e-60	Phka2
ENSMUSG00000031310	12.95	4.66	-1.47455	2.62e-18	1.22e-17	Zmym3
ENSMUSG00000031365	4.17	1.86	-1.16474	1.16e-16	5.07e-16	Zfp275
ENSMUSG00000031378	37.35	14.88	-1.32773	1.63e-88	3.26e-87	Abcd1
ENSMUSG00000031386	53.57	25.42	-1.07546	4.41002995477897e-320	4.19725564374098e-318	Hcfc1
ENSMUSG00000031391	5.81	1.47	-1.98272	1.73e-30	1.2e-29	L1cam
ENSMUSG00000031444	0.12	0.56	2.22239	0.00183717	0.00359899	F10
ENSMUSG00000031451	0.34	0.06	-2.5025	0.0225028	0.0383198	Gas6
ENSMUSG00000031453	43.03	16.17	-1.41202	5.43e-156	2.24e-154	Rasa3
ENSMUSG00000031488	3.38	7.55	1.15945	1.58e-32	1.16e-31	Rab11fip1
ENSMUSG00000031493	0.17	1.14	2.74543	0.0169593	0.0293512	Ggn
ENSMUSG00000031502	0.25	0.01	-4.64386	1.11e-05	2.68e-05	Col4a1
ENSMUSG00000031504	1.23	2.73	1.15024	0.00131935	0.00263124	Rab20
ENSMUSG00000031511	62.79	29.72	-1.0791	6.51e-120	1.85e-118	Arhgef7
ENSMUSG00000031520	18.53	38.5	1.055	1.06e-36	8.64e-36	Vegfc
ENSMUSG00000031529	3.18	1.46	-1.12306	1.03e-12	3.8e-12	Tnks
ENSMUSG00000031530	46.69	168.67	1.85302	0	0	Dusp4
ENSMUSG00000031538	0.41	5.81	3.82484	4.83e-41	4.38e-40	Plat
ENSMUSG00000031539	2.82	1.11	-1.34514	1.55e-08	4.58e-08	Ap3m2
ENSMUSG00000031540	6.29	2.78	-1.17798	5e-23	2.8e-22	Kat6a
ENSMUSG00000031583	1	0.47	-1.08927	0.000105368	0.000234053	Wrn
ENSMUSG00000031596	0.1	0.88	3.1375	9.67e-13	3.57e-12	Slc7a2
ENSMUSG00000031600	1.62	4.77	1.558	8.12e-30	5.52e-29	Vps37a
ENSMUSG00000031609	39.66	83.73	1.07806	7.75e-50	8.53e-49	Sap30
ENSMUSG00000031613	0.73	0.001	-9.51175	3.07e-05	7.14e-05	Hpgd
ENSMUSG00000031631	2.89	1.36	-1.08746	0.000345906	0.000733854	Cfap97
ENSMUSG00000031659	107.3	42	-1.35319	0	0	Adcy7
ENSMUSG00000031666	3.11	1.1	-1.49941	3.58e-22	1.95e-21	Rbl2
ENSMUSG00000031668	8.82	2.88	-1.61471	1.26e-39	1.1e-38	Eif2ak3
ENSMUSG00000031669	14.45	5.29	-1.44973	1.02e-29	6.88e-29	Gins3
ENSMUSG00000031709	1.07	2.42	1.1774	3.18e-12	1.15e-11	Tbc1d9
ENSMUSG00000031712	0.23	4.54	4.30299	3.68e-26	2.24e-25	Il15
ENSMUSG00000031732	1.7	0.59	-1.52675	6.17e-11	2.09e-10	Phlpp2
ENSMUSG00000031762	51.09	231.33	2.17884	8.79e-179	4.25e-177	Mt2
ENSMUSG00000031765	178.96	460.2	1.36262	3.27e-171	1.53e-169	Mt1
ENSMUSG00000031770	33.23	81.36	1.29183	3.08e-97	6.93e-96	Herpud1
ENSMUSG00000031778	0.001	0.91	9.82972	7.54e-12	2.68e-11	Cx3cl1
ENSMUSG00000031779	0.37	151.76	8.68005	0	0	Ccl22
ENSMUSG00000031788	43.13	14.37	-1.58563	5.37e-128	1.65e-126	Kifc3
ENSMUSG00000031791	0.5	1.16	1.21412	0.00963779	0.0172596	Tmem38a
ENSMUSG00000031792	17.12	36.46	1.09063	1.32e-33	9.97e-33	Usb1
ENSMUSG00000031823	26.04	11.41	-1.19043	3.62e-28	2.33e-27	Zdhhc7
ENSMUSG00000031824	22.53	5.73	-1.97524	2.95e-138	9.88e-137	6430548M08Rik
ENSMUSG00000031833	18.23	8.39	-1.11957	1.53e-51	1.75e-50	Mast3
ENSMUSG00000031834	34.06	14.29	-1.25307	2.5e-81	4.48e-80	Pik3r2
ENSMUSG00000031844	0.06	0.92	3.9386	0.000521183	0.00108714	Hsd17b2
ENSMUSG00000031865	70.21	32.39	-1.11613	2.63e-109	6.69e-108	Dctn1
ENSMUSG00000031880	4.85	1.49	-1.70267	3.04e-09	9.4e-09	Rrad
ENSMUSG00000031889	11.42	4.38	-1.38256	8.79e-26	5.3e-25	D230025D16Rik
ENSMUSG00000031902	11.41	5.59	-1.02938	3.9e-33	2.91e-32	Nfatc3
ENSMUSG00000031910	0.16	0.01	-4	0.0034275	0.00651	Has3
ENSMUSG00000031930	45.09	21.67	-1.05711	2.01e-88	4.02e-87	Wwp2
ENSMUSG00000031955	1.96	6.6	1.75161	2.3e-24	1.33e-23	Bcar1
ENSMUSG00000031971	3.29	0.39	-3.07654	5.78e-18	2.65e-17	Ccsap
ENSMUSG00000031976	7.54	3.26	-1.20969	1.1e-28	7.16e-28	Urb2
ENSMUSG00000031986	5.47	1.83	-1.5797	2.41e-12	8.71e-12	Sprtn
ENSMUSG00000031993	18.15	8.37	-1.11667	6.19e-53	7.18e-52	Snx19
ENSMUSG00000031995	3.02	1.27	-1.24972	7.84e-08	2.22e-07	St14
ENSMUSG00000032010	30.26	3.46	-3.12857	1.71e-160	7.31e-159	Usp2
ENSMUSG00000032012	39.28	15.99	-1.29662	5.2e-128	1.6e-126	Pvrl1
ENSMUSG00000032014	0.03	0.56	4.22239	0.000145836	0.000319858	Oaf
ENSMUSG00000032018	16.79	34.37	1.03355	1.94e-29	1.3e-28	Sc5d
ENSMUSG00000032036	19.23	8.24	-1.22264	3.51e-45	3.49e-44	Kirrel3
ENSMUSG00000032041	10.51	3.35	-1.64953	5.68e-22	3.07e-21	Tirap
ENSMUSG00000032066	0.67	1.35	1.01073	0.0199992	0.0343661	Bco2
ENSMUSG00000032086	1.02	0.39	-1.38702	0.000326098	0.000693052	Bace1
ENSMUSG00000032121	8.52	3.87	-1.13852	3.04e-06	7.69e-06	Tmem218
ENSMUSG00000032131	0.3	0.08	-1.90689	0.0215151	0.0367338	Abcg4
ENSMUSG00000032135	0.22	0.03	-2.87447	0.0215151	0.0367338	Mcam
ENSMUSG00000032174	0.5	1.21	1.27501	0.000914567	0.00185893	Icam5
ENSMUSG00000032177	9.74	4.78	-1.02691	2.79e-18	1.3e-17	Pde4a
ENSMUSG00000032194	5.87	1.19	-2.3024	5.08e-45	5.03e-44	Kank2
ENSMUSG00000032202	3.41	1.12	-1.60627	2.91e-12	1.05e-11	Rab27a
ENSMUSG00000032204	0.64	0.15	-2.09311	0.00261354	0.0050255	Aqp9
ENSMUSG00000032228	30.31	12.25	-1.30701	3.11e-35	2.46e-34	Tcf12
ENSMUSG00000032244	11.32	28.36	1.32498	3.33e-127	1.01e-125	Fem1b
ENSMUSG00000032254	21.67	6.82	-1.66786	5.78e-73	9.37e-72	Kif23
ENSMUSG00000032265	0.32	2	2.64386	3.76e-22	2.05e-21	Fam46a
ENSMUSG00000032281	10.97	4.96	-1.14515	2.03e-19	9.92e-19	Acsbg1
ENSMUSG00000032285	0.001	0.32	8.32193	0.0156414	0.0271895	Dnaja4
ENSMUSG00000032300	66.48	23.82	-1.48075	3.87e-240	2.61e-238	1700017B05Rik
ENSMUSG00000032305	13.13	5.75	-1.19123	3.5e-25	2.07e-24	Fam219b
ENSMUSG00000032316	27.38	62.18	1.18333	3.32e-86	6.39e-85	Clk3
ENSMUSG00000032350	42.73	14.85	-1.52479	4.51e-119	1.28e-117	Gclc
ENSMUSG00000032375	1.95	0.85	-1.19794	2.14e-08	6.27e-08	Aph1b
ENSMUSG00000032402	3.75	0.84	-2.15843	1.17e-15	4.95e-15	Smad3
ENSMUSG00000032411	7	1.99	-1.81459	5.19e-31	3.65e-30	Tfdp2
ENSMUSG00000032413	12.44	4.85	-1.35893	8.2e-51	9.17e-50	Rasa2
ENSMUSG00000032420	2.54	0.4	-2.66676	1.01e-19	5.01e-19	Nt5e
ENSMUSG00000032422	12.19	4.4	-1.47012	2.7e-32	1.97e-31	Snx14
ENSMUSG00000032449	6.03	2.82	-1.09646	2.1e-07	5.81e-07	Slc25a36
ENSMUSG00000032475	8.43	21.53	1.35274	4.89e-18	2.25e-17	Nck1
ENSMUSG00000032477	20.59	10.19	-1.01479	6.7e-32	4.83e-31	Cdc25a
ENSMUSG00000032481	26.87	12.28	-1.12969	3.54e-58	4.57e-57	Smarcc1
ENSMUSG00000032487	5.66	145.82	4.68724	0	0	Ptgs2
ENSMUSG00000032489	0.27	0.001	-8.07682	0.00195752	0.00381641	Kif9
ENSMUSG00000032502	0.2	0.76	1.926	0.00091941	0.00186732	Stac
ENSMUSG00000032515	4.88	242.43	5.63454	0	0	Csrnp1
ENSMUSG00000032528	1.15	0.02	-5.84549	6.59e-17	2.9e-16	Vipr1
ENSMUSG00000032531	0.08	0.44	2.45943	2.12e-05	4.99e-05	Amotl2
ENSMUSG00000032558	1.94	0.51	-1.92749	3.48e-10	1.13e-09	Nphp3
ENSMUSG00000032571	8.97	4.21	-1.09129	1.67e-25	9.99e-25	Pik3r4
ENSMUSG00000032578	0.001	3.39	11.7271	2.15e-36	1.75e-35	Cish
ENSMUSG00000032584	0.001	0.23	7.84549	0.000122627	0.00027073	Mst1r
ENSMUSG00000032586	6.38	2.91	-1.13254	1.82e-08	5.37e-08	Traip
ENSMUSG00000032589	1.89	0.35	-2.43296	2.19e-34	1.7e-33	Bsn
ENSMUSG00000032596	10.89	32.26	1.56674	1.22e-70	1.92e-69	Uba7
ENSMUSG00000032601	20.44	8.87	-1.20439	3.55e-26	2.17e-25	Prkar2a
ENSMUSG00000032606	11.27	3.71	-1.603	3.13e-07	8.53e-07	Nicn1
ENSMUSG00000032633	18.13	8.81	-1.04117	1.39e-25	8.34e-25	Flcn
ENSMUSG00000032652	0.89	0.32	-1.47573	0.0187608	0.0323402	Crebl2
ENSMUSG00000032656	8.68	2.05	-2.08207	5.56e-14	2.16e-13	2018-03-03
ENSMUSG00000032688	3.16	10.22	1.6934	6.66e-55	8.03e-54	Malt1
ENSMUSG00000032690	16.48	38.72	1.23236	1.44e-70	2.25e-69	Oas2
ENSMUSG00000032691	25.57	77.92	1.60754	1.44e-296	1.2e-294	Nlrp3
ENSMUSG00000032724	0.99	3.61	1.8665	2.97e-21	1.57e-20	Abtb2
ENSMUSG00000032741	72.43	14.59	-2.31161	0	0	Tpcn1
ENSMUSG00000032743	3.5	1.72	-1.02495	4.05e-12	1.46e-11	D430042O09Rik
ENSMUSG00000032782	9.78	4.13	-1.24369	1.3e-14	5.23e-14	Cntrob
ENSMUSG00000032815	15.83	5.97	-1.40686	8.08e-56	9.97e-55	Fanca
ENSMUSG00000032826	2.69	0.57	-2.23857	1.42e-20	7.32e-20	Ank2
ENSMUSG00000032849	16.26	6.31	-1.36562	1.24e-67	1.88e-66	Abcc4
ENSMUSG00000032850	1.42	0.7	-1.02046	2.28e-06	5.82e-06	Rnft2
ENSMUSG00000032855	9.56	2.99	-1.67687	1.47e-127	4.49e-126	Pkd1
ENSMUSG00000032860	3.44	11.16	1.69786	9.45e-29	6.19e-28	P2ry2
ENSMUSG00000032898	12.53	4.83	-1.37529	2.37e-40	2.12e-39	Fbxo21
ENSMUSG00000032911	2.6	0.29	-3.16439	1.42e-46	1.46e-45	Cspg4
ENSMUSG00000032913	2.08	0.85	-1.29105	4.09e-08	1.18e-07	Lrig2
ENSMUSG00000033016	345.7	140.87	-1.29516	0	0	Nfatc1
ENSMUSG00000033033	18.21	2.8	-2.70123	2.81e-83	5.18e-82	Calhm2
ENSMUSG00000033055	26.11	10.3	-1.34196	2.33e-26	1.43e-25	Ankrd54
ENSMUSG00000033059	26.56	8.1	-1.71326	2.88e-100	6.63e-99	Pygb
ENSMUSG00000033066	14.49	6.16	-1.23406	9.34e-49	1.01e-47	Gas7
ENSMUSG00000033083	2.33	0.96	-1.27922	1.88e-14	7.48e-14	Tbc1d4
ENSMUSG00000033114	1.86	0.63	-1.56188	5.22e-05	0.000119153	-
ENSMUSG00000033126	1	0.48	-1.05889	0.00164258	0.00323871	Ybey
ENSMUSG00000033147	3.38	1.22	-1.47014	1.48e-11	5.17e-11	Slc22a15
ENSMUSG00000033209	0.25	0.02	-3.64386	6.17e-07	1.65e-06	Ttc28
ENSMUSG00000033222	22.14	8.23	-1.42769	1.63e-83	3.01e-82	Ttf2
ENSMUSG00000033319	3.73	8.03	1.10622	3.43e-26	2.1e-25	Fem1c
ENSMUSG00000033326	20.33	9.83	-1.04835	1.13e-42	1.06e-41	Kdm4a
ENSMUSG00000033355	23.29	146.29	2.65105	0	0	Rtp4
ENSMUSG00000033396	5.62	2.52	-1.15715	3.44e-15	1.42e-14	Spg11
ENSMUSG00000033416	12.28	3.35	-1.87408	2.75e-30	1.9e-29	Gucd1
ENSMUSG00000033450	6.72	16.97	1.33645	4.12e-39	3.56e-38	Tagap
ENSMUSG00000033458	1.12	0.19	-2.55943	9.32e-08	2.63e-07	Fan1
ENSMUSG00000033502	2.72	1.2	-1.18057	1.02e-06	2.69e-06	Cdc14a
ENSMUSG00000033526	16.05	7.06	-1.18483	6.49e-59	8.46e-58	Ppip5k1
ENSMUSG00000033538	1.54	9.27	2.58964	6.14e-22	3.32e-21	Casp4
ENSMUSG00000033581	4.34	10.41	1.2622	8.03e-24	4.57e-23	Igf2bp2
ENSMUSG00000033594	1.46	0.71	-1.04008	0.00185416	0.00363172	Spata2l
ENSMUSG00000033596	43.7	17.04	-1.35871	6.64e-136	2.18e-134	Rfwd3
ENSMUSG00000033624	6.75	1.26	-2.42146	1.07e-33	8.1e-33	Pdpr
ENSMUSG00000033697	14.59	7.18	-1.02292	5.27e-40	4.67e-39	Arhgap39
ENSMUSG00000033705	4.82	1.35	-1.83607	6.66e-63	9.38e-62	Stard9
ENSMUSG00000033712	30.08	14.72	-1.03103	4.04e-51	4.56e-50	Ccar2
ENSMUSG00000033730	0.94	32.63	5.11739	2.74e-149	1.04e-147	Egr3
ENSMUSG00000033762	10.63	4.31	-1.30238	5.08e-30	3.48e-29	Recql4
ENSMUSG00000033767	13.23	4.63	-1.51473	1.52e-48	1.63e-47	D930015E06Rik
ENSMUSG00000033777	15.33	1.35	-3.50533	9.47e-147	3.43e-145	Tlr13
ENSMUSG00000033781	4.74	1.61	-1.55783	1.75e-11	6.11e-11	Asb13
ENSMUSG00000033790	3.44	1.64	-1.06871	3.76e-08	1.09e-07	Tubgcp5
ENSMUSG00000033792	2.04	0.69	-1.5639	1.86e-10	6.13e-10	Atp7a
ENSMUSG00000033855	8.35	1.43	-2.54576	2.73e-31	1.93e-30	Ston1
ENSMUSG00000033857	9.65	4.21	-1.19671	3.54e-17	1.57e-16	Engase
ENSMUSG00000033883	1.08	0.5	-1.11103	3.18e-05	7.38e-05	D3Ertd254e
ENSMUSG00000033952	2.01	0.27	-2.89616	1.16e-41	1.07e-40	Aspm
ENSMUSG00000033955	5.01	2.1	-1.25442	0.0116945	0.0207433	Tnks1bp1
ENSMUSG00000033964	2.9	1.1	-1.39855	0.000166281	0.000362991	Zbtb41
ENSMUSG00000033985	1.75	0.68	-1.36375	0.000162334	0.000354968	Tesk2
ENSMUSG00000034023	11.84	3.18	-1.89657	3.6e-57	4.53e-56	Fancd2
ENSMUSG00000034032	15.16	6.27	-1.27373	1.5e-47	1.57e-46	Rpap1
ENSMUSG00000034041	21.26	8.59	-1.30741	5.96e-28	3.82e-27	Lyl1
ENSMUSG00000034055	4.11	1.65	-1.31667	2.14e-16	9.27e-16	Phka1
ENSMUSG00000034110	2.94	1.06	-1.47175	4.43e-10	1.43e-09	Kctd7
ENSMUSG00000034111	3.93	1.58	-1.3146	3.56e-21	1.87e-20	Tmed8
ENSMUSG00000034116	73.84	35.01	-1.07664	4.26e-102	1.01e-100	Vav1
ENSMUSG00000034135	37.61	76.26	1.01981	3.95e-75	6.64e-74	Sik3
ENSMUSG00000034156	0.2	6.61	5.04658	6.55e-44	6.31e-43	Bzrap1
ENSMUSG00000034171	0.87	5.31	2.60962	1.5e-21	8.03e-21	Faah
ENSMUSG00000034226	1.26	5.33	2.08071	4.77e-14	1.86e-13	Rhov
ENSMUSG00000034245	0.43	0.03	-3.8413	0.00183717	0.00359899	Hdac11
ENSMUSG00000034247	45.52	12.74	-1.83714	5.86770867316774e-314	5.42617399925128e-312	Plekhm1
ENSMUSG00000034255	47.94	8.65	-2.47046	3.1e-234	2e-232	Arhgap27
ENSMUSG00000034269	18.17	7.17	-1.34151	1.1e-58	1.42e-57	Setd5
ENSMUSG00000034271	101.04	388.14	1.94165	0	0	Jdp2
ENSMUSG00000034290	43.02	14.68	-1.55116	2.98e-196	1.62e-194	Nek9
ENSMUSG00000034303	0.65	0.29	-1.16439	0.0196468	0.0337784	Ccdc15
ENSMUSG00000034311	8.12	2.88	-1.49541	1.87e-35	1.49e-34	Kif4
ENSMUSG00000034317	9.9	4.64	-1.0933	1.23e-17	5.58e-17	Trim59
ENSMUSG00000034320	5.38	2.43	-1.14665	7.55e-34	5.77e-33	Slc26a2
ENSMUSG00000034327	16.8	8.04	-1.06319	1.22e-13	4.68e-13	Kctd9
ENSMUSG00000034330	69.3	29.69	-1.22288	5.18e-161	2.22e-159	Plcg2
ENSMUSG00000034336	0.32	0.88	1.45943	0.00142124	0.00282149	Ina
ENSMUSG00000034342	15.81	7	-1.17541	1.51e-94	3.31e-93	Cbl
ENSMUSG00000034379	2.45	0.57	-2.10375	1.76e-07	4.89e-07	Wdr5b
ENSMUSG00000034382	0.9	0.16	-2.49185	1e-07	2.83e-07	AI661453
ENSMUSG00000034391	2.17	19.53	3.16993	1.03e-64	1.49e-63	Fbxo15
ENSMUSG00000034394	0.2	27.15	7.08481	0	0	Lif
ENSMUSG00000034413	4.76	0.41	-3.53727	1.23e-58	1.59e-57	Neurl1b
ENSMUSG00000034416	0.48	1.2	1.32193	6.86e-07	1.82e-06	Pkd1l2
ENSMUSG00000034422	2.81	16.45	2.54945	2.07e-205	1.18e-203	Parp14
ENSMUSG00000034445	5.38	2.22	-1.27705	9.54e-07	2.51e-06	Cyb561a3
ENSMUSG00000034453	12.69	5.27	-1.26782	4.24e-41	3.85e-40	Polr3b
ENSMUSG00000034459	1.51	113.24	6.22869	0	0	Ifit1
ENSMUSG00000034460	0.001	0.15	7.22882	0.000245094	0.000526922	Six4
ENSMUSG00000034471	5.23	2.2	-1.24931	1.17e-16	5.1e-16	Caskin2
ENSMUSG00000034488	1.82	4.54	1.31875	6.11e-14	2.37e-13	Edil3
ENSMUSG00000034538	1.14	0.22	-2.37346	3.39e-06	8.55e-06	Zfp418
ENSMUSG00000034610	3.31	1.42	-1.22094	2.49e-05	5.83e-05	Zcchc11
ENSMUSG00000034612	0.21	2.93	3.80244	2.27e-44	2.21e-43	Chst11
ENSMUSG00000034614	0.82	0.03	-4.77259	0.00636217	0.0117038	Pik3ip1
ENSMUSG00000034621	5.73	2.45	-1.22575	1.28e-30	8.91e-30	Gpatch8
ENSMUSG00000034636	4.28	1.9	-1.17161	3.75e-23	2.1e-22	Zyg11b
ENSMUSG00000034640	2.96	37.6	3.66706	0	0	Tiparp
ENSMUSG00000034707	112.43	51.76	-1.11912	1.02e-182	5.07e-181	Gns
ENSMUSG00000034709	16.62	7.14	-1.21892	2.14e-33	1.6e-32	Ppp1r21
ENSMUSG00000034714	13.87	3.95	-1.81204	3.94e-55	4.79e-54	Ttyh2
ENSMUSG00000034765	2.55	209.09	6.35748	0	0	Dusp5
ENSMUSG00000034781	6.8	3.03	-1.16622	2.34e-13	8.87e-13	Gna11
ENSMUSG00000034792	16.79	7.15	-1.23159	1.26e-14	5.05e-14	Gna15
ENSMUSG00000034799	0.84	4.18	2.31504	0.0163867	0.0284244	Unc13a
ENSMUSG00000034832	12.03	4.8	-1.32553	1.42e-70	2.22e-69	Tet3
ENSMUSG00000034850	22.38	7.93	-1.49682	1.46e-68	2.23e-67	Tmem127
ENSMUSG00000034853	3.47	1.27	-1.45011	7.59e-05	0.000170618	Acot11
ENSMUSG00000034854	62.42	28.48	-1.13206	5.54e-122	1.61e-120	Mfsd12
ENSMUSG00000034855	9.12	492.85	5.75597	0	0	Cxcl10
ENSMUSG00000034858	0.41	0.1	-2.03562	0.00233202	0.00450877	Fam214a
ENSMUSG00000034902	136.18	35.19	-1.95228	0	0	Pip5k1c
ENSMUSG00000034906	30.04	13.97	-1.10455	1.74e-39	1.52e-38	Ncaph
ENSMUSG00000034908	38.84	17.61	-1.14115	1.86e-36	1.52e-35	Sidt2
ENSMUSG00000034926	53.36	26.53	-1.00813	4.47e-89	9.01e-88	Dhcr24
ENSMUSG00000034936	0.64	2.61	2.02791	5.53e-06	1.37e-05	Arl4d
ENSMUSG00000034940	7.94	3.44	-1.20673	4.09e-20	2.07e-19	Synrg
ENSMUSG00000034957	18.03	5.46	-1.72343	6.23e-47	6.47e-46	Cebpa
ENSMUSG00000034959	4.84	1.27	-1.93018	2.6e-17	1.16e-16	-
ENSMUSG00000035024	16.28	5.55	-1.55254	1.01e-78	1.77e-77	Ncapd3
ENSMUSG00000035042	2.65	227.89	6.4262	0	0	Ccl5
ENSMUSG00000035051	2.1	1.03	-1.02774	1.07e-06	2.81e-06	Dhx57
ENSMUSG00000035064	5.34	2.66	-1.00541	8.25e-05	0.000184851	Eef2k
ENSMUSG00000035105	0.03	0.79	4.71882	4.24e-07	1.14e-06	Egln3
ENSMUSG00000035164	6.09	16.21	1.41237	1.56e-76	2.65e-75	Zc3h12c
ENSMUSG00000035181	9.77	3.18	-1.61933	1.95e-71	3.1e-70	Heatr5a
ENSMUSG00000035208	1.18	5.77	2.28978	2.51e-36	2.04e-35	Slfn8
ENSMUSG00000035215	20.49	67.74	1.72509	1.76e-35	1.4e-34	Lsm7
ENSMUSG00000035274	0.001	0.31	8.27612	0.000122627	0.00027073	Tpbg
ENSMUSG00000035279	4.52	2.05	-1.1407	1.33e-13	5.08e-13	Ssc5d
ENSMUSG00000035284	9.36	2.06	-2.18386	9.48e-148	3.48e-146	Vps13c
ENSMUSG00000035285	0.92	0.26	-1.82312	0.0146935	0.0256718	Nat14
ENSMUSG00000035293	3.44	1.57	-1.13164	4.65e-11	1.58e-10	G2e3
ENSMUSG00000035299	1.44	3.28	1.18763	5.93e-07	1.58e-06	Mid1
ENSMUSG00000035311	90.72	39.97	-1.1825	2.93e-256	2.1e-254	Gnptab
ENSMUSG00000035314	16.26	3.84	-2.08215	1.98e-84	3.75e-83	Gdpd5
ENSMUSG00000035329	4.14	9.04	1.12669	1.7e-19	8.33e-19	Fbxo33
ENSMUSG00000035356	1.44	37.91	4.71844	0	0	Nfkbiz
ENSMUSG00000035373	0.19	26.33	7.11456	1.46e-78	2.54e-77	Ccl7
ENSMUSG00000035385	8.39	163.35	4.28315	0	0	Ccl2
ENSMUSG00000035413	13.13	28.24	1.10487	2.94e-26	1.8e-25	Tmem98
ENSMUSG00000035448	0.02	0.31	3.9542	0.00183717	0.00359899	Ccr3
ENSMUSG00000035493	1.47	0.03	-5.61471	3.37e-13	1.27e-12	Tgfbi
ENSMUSG00000035495	19.18	7.75	-1.30733	1.08e-35	8.67e-35	Tstd2
ENSMUSG00000035545	29.28	10.9	-1.42559	5.64e-43	5.34e-42	Leng8
ENSMUSG00000035547	8.18	2	-2.0321	1.64e-39	1.43e-38	Capn5
ENSMUSG00000035621	30.42	8.49	-1.84118	1.21e-112	3.17e-111	Midn
ENSMUSG00000035629	7.6	3.14	-1.27523	1.28e-22	7.07e-22	Rubcn
ENSMUSG00000035666	21.17	7.63	-1.47227	1.21e-81	2.18e-80	Gtf3c4
ENSMUSG00000035671	13.68	33.54	1.29381	2.73e-94	5.92e-93	Zswim4
ENSMUSG00000035673	32.77	13.18	-1.31403	9.76e-91	2.02e-89	Sbno2
ENSMUSG00000035678	10.37	47.74	2.20278	2.95e-87	5.76e-86	Tnfsf9
ENSMUSG00000035683	26.17	7.93	-1.72252	2.15e-78	3.73e-77	Melk
ENSMUSG00000035692	15.89	677.2	5.41339	0	0	Isg15
ENSMUSG00000035696	13.36	6.34	-1.07537	1.26e-23	7.14e-23	Rnf38
ENSMUSG00000035697	93.99	23.68	-1.98884	0	0	Hmha1
ENSMUSG00000035722	14.84	6.24	-1.24987	4.75e-62	6.58e-61	Abca7
ENSMUSG00000035735	0.66	0.12	-2.45943	1.58e-07	4.39e-07	Dagla
ENSMUSG00000035778	10.18	3.47	-1.55273	3.65e-27	2.3e-26	Ggta1
ENSMUSG00000035783	0.42	1.32	1.65208	0.00167444	0.00329779	Acta2
ENSMUSG00000035824	10.1	5.01	-1.01147	6.83e-13	2.54e-12	Tk2
ENSMUSG00000035828	12.2	38.55	1.65985	9.69e-92	2.03e-90	Pim3
ENSMUSG00000035835	1.14	0.47	-1.2783	0.00132118	0.00263447	Plppr3
ENSMUSG00000035842	9.72	4.76	-1.02999	1.48e-20	7.61e-20	Ddx11
ENSMUSG00000035877	5.27	2.49	-1.08166	2.75e-15	1.14e-14	Zhx3
ENSMUSG00000035891	22.77	8.32	-1.45248	1.44e-78	2.5e-77	Cerk
ENSMUSG00000035900	9.55	4.41	-1.11472	1.33e-22	7.35e-22	Gramd4
ENSMUSG00000035914	115.11	40.53	-1.50595	2.8e-271	2.16e-269	Cd276
ENSMUSG00000035919	11.46	38.6	1.75199	1.15e-39	1e-38	Bbs9
ENSMUSG00000035936	0.39	0.18	-1.11548	0.0276903	0.0465276	Aldh5a1
ENSMUSG00000035944	1.07	0.19	-2.49354	3.22e-08	9.35e-08	Ttc38
ENSMUSG00000035954	1.34	0.48	-1.48113	8.34e-11	2.8e-10	Dock4
ENSMUSG00000036030	1.55	0.24	-2.69116	1.73e-27	1.09e-26	Prtg
ENSMUSG00000036086	1.83	0.81	-1.17585	3.77e-06	9.47e-06	Zranb3
ENSMUSG00000036103	77.29	37.73	-1.03457	1.85e-107	4.59e-106	Colec12
ENSMUSG00000036155	11.03	3.11	-1.82645	1.49e-83	2.75e-82	Mgat5
ENSMUSG00000036181	99.31	249.45	1.32874	3.16e-232	2.02e-230	Hist1h1c
ENSMUSG00000036188	7.34	2.78	-1.4007	1.42e-15	5.98e-15	Ankmy2
ENSMUSG00000036241	6.32	13.93	1.1402	7.68e-10	2.46e-09	Ube2r2
ENSMUSG00000036304	0.4	0.001	-8.64386	0.0156414	0.0271895	Zdhhc23
ENSMUSG00000036353	0.34	0.001	-8.40939	0.00782344	0.0141838	P2ry12
ENSMUSG00000036390	0.79	3.53	2.15974	7.74e-07	2.05e-06	Gadd45a
ENSMUSG00000036398	59.94	129.35	1.10969	1.37e-45	1.38e-44	Ppp1r11
ENSMUSG00000036432	6.2	15.39	1.31165	5.3e-29	3.5e-28	Siah2
ENSMUSG00000036452	1.54	0.58	-1.40881	5e-07	1.34e-06	Arhgap26
ENSMUSG00000036478	19.14	49.87	1.38158	4.73e-176	2.26e-174	Btg1
ENSMUSG00000036537	2.97	6.39	1.10535	1.18e-05	2.85e-05	Rnf113a1
ENSMUSG00000036550	21.8	9.77	-1.1579	8.05e-98	1.82e-96	Cnot1
ENSMUSG00000036553	25.66	11.95	-1.10251	1.82e-58	2.36e-57	Sh3tc1
ENSMUSG00000036555	8.33	2.63	-1.66325	1.1e-12	4.07e-12	Iqce
ENSMUSG00000036560	0.15	0.001	-7.22882	0.00782344	0.0141838	Lgi4
ENSMUSG00000036561	5.55	2.76	-1.00782	1.1e-08	3.27e-08	Ppp6r2
ENSMUSG00000036564	89.59	37.17	-1.2692	3.45e-161	1.49e-159	Ndrg4
ENSMUSG00000036568	3.3	1.37	-1.26829	3.58e-16	1.54e-15	Gltscr1l
ENSMUSG00000036599	24.14	6.98	-1.79013	4.97e-44	4.8e-43	Chst12
ENSMUSG00000036606	209.33	88.81	-1.23699	0	0	Plxnb2
ENSMUSG00000036611	12.4	4.6	-1.43063	1.15e-26	7.11e-26	Eepd1
ENSMUSG00000036622	85.68	38.87	-1.1403	4.86e-164	2.15e-162	Atp13a2
ENSMUSG00000036644	20.54	10.06	-1.02981	1.49e-22	8.22e-22	Tbc1d9b
ENSMUSG00000036768	7.07	2.36	-1.58292	5.04e-33	3.75e-32	Kif15
ENSMUSG00000036777	22.35	7.47	-1.58109	3e-106	7.34e-105	Anln
ENSMUSG00000036817	50.56	22.02	-1.19918	1.56e-86	3e-85	Sun1
ENSMUSG00000036825	6.98	3.36	-1.05477	5.13e-13	1.92e-12	Ssx2ip
ENSMUSG00000036833	26.12	10.16	-1.36225	3.11e-84	5.86e-83	Pnpla7
ENSMUSG00000036862	1.16	0.09	-3.68806	4.42e-32	3.2e-31	Dchs1
ENSMUSG00000036875	28.34	13.49	-1.07095	9.44e-70	1.46e-68	Dna2
ENSMUSG00000036882	1.81	0.49	-1.88514	1.5e-08	4.45e-08	Arhgap33
ENSMUSG00000036893	12.76	6.08	-1.06949	2.72e-23	1.53e-22	Ehmt1
ENSMUSG00000036898	0.82	0.22	-1.89812	2.44e-05	5.73e-05	Zfp157
ENSMUSG00000036918	55.25	13.93	-1.98778	0	0	Ttc7
ENSMUSG00000036931	11.66	82.49	2.82265	3.38e-306	3e-304	Nfkbid
ENSMUSG00000036980	49.45	22.06	-1.16454	4.48e-26	2.72e-25	Taf6
ENSMUSG00000036986	14.97	33.41	1.15821	1.53e-49	1.67e-48	Pml
ENSMUSG00000036995	2.02	0.32	-2.65821	3.27e-17	1.45e-16	Asap3
ENSMUSG00000037001	0.23	0.02	-3.52356	0.00636217	0.0117038	Zfp39
ENSMUSG00000037003	0.8	0.16	-2.32193	2.81e-07	7.68e-07	Tns2
ENSMUSG00000037007	1.25	0.5	-1.32193	7.93e-05	0.000178105	Zfp113
ENSMUSG00000037020	8.99	3.1	-1.53605	1.51e-46	1.55e-45	Wdr62
ENSMUSG00000037112	12.04	4.46	-1.43272	6.75e-08	1.92e-07	Sik2
ENSMUSG00000037151	10.45	3.27	-1.67614	5.71e-29	3.77e-28	Lrrc20
ENSMUSG00000037161	0.3	1.21	2.01197	0.00664208	0.0121877	Mgarp
ENSMUSG00000037169	262.53	117.07	-1.16511	9.89e-269	7.54e-267	Mycn
ENSMUSG00000037174	20.7	7.59	-1.44746	7.03e-43	6.63e-42	Elf2
ENSMUSG00000037210	8.36	3.98	-1.07073	1.39e-20	7.16e-20	Fam193a
ENSMUSG00000037211	0.6	4.08	2.76553	8.86e-21	4.61e-20	Spry1
ENSMUSG00000037214	3.96	8.47	1.09686	4.29e-06	1.07e-05	Thap1
ENSMUSG00000037216	2.62	9.95	1.92513	1.52e-19	7.47e-19	Lipt1
ENSMUSG00000037224	1.81	0.5	-1.85599	0.000393673	0.000831541	Zfyve28
ENSMUSG00000037235	7.76	2.53	-1.61692	7.77e-35	6.08e-34	Mxd4
ENSMUSG00000037239	0.27	0.81	1.58496	0.000814887	0.00166593	Spred3
ENSMUSG00000037266	54.12	20.39	-1.4083	5.99e-112	1.56e-110	Rsrp1
ENSMUSG00000037306	21.12	9.72	-1.11958	1.67e-57	2.13e-56	Man1c1
ENSMUSG00000037321	19.97	45.61	1.19152	1.24e-74	2.06e-73	Tap1
ENSMUSG00000037347	0.87	0.19	-2.19502	0.000885647	0.00180408	Chst7
ENSMUSG00000037348	18.18	4.05	-2.16636	6.83e-41	6.18e-40	Paqr7
ENSMUSG00000037395	3.77	1.52	-1.31049	5.02e-07	1.35e-06	Rcor3
ENSMUSG00000037406	0.67	0.05	-3.74416	0.0034275	0.00651	Htra4
ENSMUSG00000037408	7.6	2.1	-1.85561	1.31e-45	1.32e-44	Cnnm4
ENSMUSG00000037410	9.97	2.02	-2.30324	2.3e-88	4.6e-87	Tbc1d2b
ENSMUSG00000037411	98.27	205.43	1.06382	2.79e-216	1.69e-214	Serpine1
ENSMUSG00000037415	10.12	4.92	-1.04048	6.97e-27	4.35e-26	Ranbp10
ENSMUSG00000037419	33.43	11.16	-1.58281	4.26e-128	1.31e-126	Endod1
ENSMUSG00000037426	22.01	4.87	-2.17617	1.45e-42	1.36e-41	Depdc5
ENSMUSG00000037428	0.65	1.91	1.55506	7.98e-09	2.41e-08	Vgf
ENSMUSG00000037434	5.09	11.07	1.12092	4.29e-28	2.76e-27	Slc30a1
ENSMUSG00000037447	2.74	11.17	2.02738	6.91e-29	4.54e-28	Arid5a
ENSMUSG00000037461	38.21	15.56	-1.29611	2.46e-59	3.23e-58	Ints7
ENSMUSG00000037466	15.98	3.25	-2.29776	8.13e-60	1.08e-58	4930427A07Rik
ENSMUSG00000037470	42.64	18.42	-1.21093	7.74e-147	2.81e-145	Uggt1
ENSMUSG00000037474	9.25	3.21	-1.52688	4.37e-35	3.45e-34	Dtl
ENSMUSG00000037503	55.67	26.89	-1.04983	2.7e-114	7.28e-113	Fam168b
ENSMUSG00000037526	3.57	1.07	-1.73831	9.1e-15	3.68e-14	Atg14
ENSMUSG00000037552	1.45	0.67	-1.11382	0.00230152	0.00445377	Plekhg2
ENSMUSG00000037568	1.57	0.28	-2.48727	6e-11	2.03e-10	Vash2
ENSMUSG00000037572	14.65	3.19	-2.19927	7.17e-90	1.46e-88	Wdhd1
ENSMUSG00000037580	7.11	19.95	1.48847	1.57e-48	1.68e-47	Gch1
ENSMUSG00000037621	0.47	0.11	-2.09516	0.00419502	0.00788623	Atoh8
ENSMUSG00000037622	10.8	5.04	-1.09954	1.76e-18	8.25e-18	Wdtc1
ENSMUSG00000037638	5.74	2.23	-1.36401	6.02e-22	3.25e-21	Zbtb42
ENSMUSG00000037640	1.56	0.43	-1.85914	1.72e-05	4.1e-05	Zfp60
ENSMUSG00000037679	88.05	27.34	-1.68731	0	0	Inf2
ENSMUSG00000037681	2.27	0.54	-2.07166	4.13e-15	1.7e-14	Esyt3
ENSMUSG00000037685	3.63	1.81	-1.00398	8.66e-10	2.76e-09	Atp8a1
ENSMUSG00000037712	0.25	0.59	1.23879	0.0244257	0.0413458	Fermt2
ENSMUSG00000037762	1.15	0.32	-1.84549	0.00010027	0.000223148	Slc16a9
ENSMUSG00000037795	3.75	1.03	-1.86425	9.53e-13	3.52e-12	N4bp2
ENSMUSG00000037808	6.1	2.83	-1.10801	1.75e-16	7.59e-16	Fam76b
ENSMUSG00000037818	0.28	0.95	1.7625	0.00963779	0.0172596	Abhd18
ENSMUSG00000037820	48.32	21.73	-1.15293	6.6e-64	9.43e-63	Tgm2
ENSMUSG00000037824	28.38	12.46	-1.18757	4.22e-42	3.91e-41	Tspan14
ENSMUSG00000037826	0.13	1.39	3.4185	3.35e-20	1.7e-19	Ppm1k
ENSMUSG00000037846	0.76	0.12	-2.66297	0.000327558	0.00069572	Rtkn2
ENSMUSG00000037868	12.97	59.34	2.19383	3.93e-289	3.23e-287	Egr2
ENSMUSG00000037885	13.25	5.37	-1.303	1.77e-43	1.69e-42	Stk35
ENSMUSG00000037887	0.001	4.45	12.1196	8.37e-50	9.2e-49	Dusp8
ENSMUSG00000037902	245.69	54.23	-2.17968	0	0	Sirpa
ENSMUSG00000037921	0.83	1.91	1.20239	2.62e-20	1.34e-19	Ddx60
ENSMUSG00000037926	5.41	1.8	-1.58763	8.66e-47	8.94e-46	Ssh2
ENSMUSG00000037946	51.08	10.79	-2.24306	6.64e-299	5.59e-297	Fgd3
ENSMUSG00000037971	6.41	2.21	-1.53628	0.0037439	0.00708433	1110032A03Rik
ENSMUSG00000037979	2.49	1.09	-1.19182	4.84e-05	0.000110742	Ccdc92
ENSMUSG00000037992	7.18	15	1.06291	2.29e-16	9.92e-16	Rara
ENSMUSG00000037994	3.72	8.35	1.16647	1.61e-08	4.75e-08	Slc9b2
ENSMUSG00000038002	3.06	1.01	-1.59918	3.78e-23	2.12e-22	Cramp1l
ENSMUSG00000038023	27.91	13.39	-1.05963	6.53e-41	5.92e-40	Atp6v0a2
ENSMUSG00000038025	12.14	4.81	-1.33566	2.95e-46	3.01e-45	Phf2
ENSMUSG00000038037	0.85	13.29	3.96673	3.11e-46	3.16e-45	Socs1
ENSMUSG00000038042	1.32	0.55	-1.26303	2.85e-05	6.64e-05	Ptpdc1
ENSMUSG00000038047	4.05	1.89	-1.09954	0.000971626	0.00196846	Haus6
ENSMUSG00000038067	0.001	29.43	14.845	4.5e-152	1.77e-150	Csf3
ENSMUSG00000038068	0.75	0.13	-2.52838	4.17e-07	1.13e-06	Rnf144b
ENSMUSG00000038069	2	0.91	-1.13606	3.28e-05	7.61e-05	Cdkn2aip
ENSMUSG00000038102	18.17	7.81	-1.21816	6.91e-49	7.47e-48	Trappc11
ENSMUSG00000038126	5.65	1.51	-1.9037	3.93e-27	2.47e-26	Mphosph9
ENSMUSG00000038128	0.05	0.01	-2.32193	0.0215151	0.0367338	Camk4
ENSMUSG00000038151	0.04	5.06	6.98299	1.39e-83	2.58e-82	Prdm1
ENSMUSG00000038170	74.03	28.09	-1.39805	5.07e-161	2.18e-159	Pde4dip
ENSMUSG00000038175	12.11	4.91	-1.3024	6.67e-27	4.17e-26	Mylip
ENSMUSG00000038178	162.18	45.08	-1.84704	0	0	Slc43a2
ENSMUSG00000038235	3.13	0.73	-2.10019	1.56e-09	4.92e-09	F11r
ENSMUSG00000038241	27.46	6.61	-2.05461	1.54e-72	2.47e-71	Cep250
ENSMUSG00000038244	19.7	8.79	-1.16426	5.19e-100	1.19e-98	Mical2
ENSMUSG00000038252	82.6	20.21	-2.03107	0	0	Ncapd2
ENSMUSG00000038264	0.02	1.58	6.30378	6.01e-20	3.01e-19	Sema7a
ENSMUSG00000038271	8.41	1.83	-2.20026	4.16e-22	2.26e-21	Iffo1
ENSMUSG00000038290	7.05	2.68	-1.39539	3.07e-35	2.43e-34	Smg6
ENSMUSG00000038323	3.53	1.38	-1.355	0.000119881	0.000265117	1700066M21Rik
ENSMUSG00000038331	5.09	2.09	-1.28416	6.19e-24	3.53e-23	Satb2
ENSMUSG00000038332	9.33	2.51	-1.89419	2.74e-29	1.83e-28	Sesn1
ENSMUSG00000038347	1.77	0.79	-1.16382	0.0140925	0.0246907	Tcte2
ENSMUSG00000038351	3.27	1.31	-1.31972	1.46e-12	5.34e-12	Sgsm2
ENSMUSG00000038379	6.83	2.59	-1.39893	1.43e-13	5.45e-13	Ttk
ENSMUSG00000038384	8.41	1.31	-2.68254	2.76e-116	7.57e-115	Setd1b
ENSMUSG00000038393	82.81	37.8	-1.13142	9.22e-119	2.6e-117	Txnip
ENSMUSG00000038417	14.05	6.41	-1.13217	1.85e-26	1.14e-25	Fig4
ENSMUSG00000038418	2.48	110.4	5.47626	0	0	Egr1
ENSMUSG00000038421	0.53	0.001	-9.04985	0.0156414	0.0271895	Fcrla
ENSMUSG00000038437	9.9	4.83	-1.03541	3.62e-32	2.63e-31	Mllt6
ENSMUSG00000038453	0.02	0.18	3.16993	0.000521183	0.00108714	Srcin1
ENSMUSG00000038481	5.82	1.69	-1.784	2.18e-38	1.85e-37	Cdk19
ENSMUSG00000038518	5.19	22.48	2.11484	1.83e-142	6.41e-141	Jarid2
ENSMUSG00000038524	4.44	1.48	-1.58496	4.36e-06	1.09e-05	Fchsd1
ENSMUSG00000038538	2.07	0.96	-1.10852	6.1e-07	1.63e-06	Ubn2
ENSMUSG00000038587	0.01	0.36	5.16993	1.14e-07	3.19e-07	Akap12
ENSMUSG00000038593	2.22	0.97	-1.1945	5.31e-06	1.32e-05	Tctn1
ENSMUSG00000038604	11.39	4.19	-1.44275	5.01e-39	4.31e-38	Fam65a
ENSMUSG00000038668	0.97	3.13	1.69011	1.25e-12	4.57e-12	Lpar1
ENSMUSG00000038700	1.02	0.46	-1.14886	0.0238373	0.0404443	Hoxb5
ENSMUSG00000038729	0.1	0.23	1.20163	0.00261354	0.0050255	Akap2
ENSMUSG00000038773	19.64	6.21	-1.66113	3.01e-129	9.39e-128	Kdm3b
ENSMUSG00000038774	2.21	5.44	1.29956	1.19e-29	8.01e-29	Ascc3
ENSMUSG00000038822	3.77	1.65	-1.1921	8.28e-05	0.000185399	Hace1
ENSMUSG00000038838	12.06	5.51	-1.13011	1.61e-25	9.64e-25	Vars2
ENSMUSG00000038843	5.36	2.19	-1.2913	1.4e-18	6.6e-18	Gcnt1
ENSMUSG00000038886	16.11	4.36	-1.88556	5.39e-98	1.22e-96	Man2a2
ENSMUSG00000038893	1.98	0.54	-1.87447	0.0110741	0.0196993	Fam117a
ENSMUSG00000038909	52.28	23.86	-1.13167	3.49e-76	5.91e-75	Kat7
ENSMUSG00000038914	8.09	2.8	-1.53071	2.75e-59	3.62e-58	Dido1
ENSMUSG00000038943	36.33	11.45	-1.66581	7.67e-97	1.72e-95	Prc1
ENSMUSG00000038949	4.84	1.84	-1.3953	4.12e-19	1.99e-18	Cnst
ENSMUSG00000038967	1.32	0.64	-1.04439	0.0105615	0.0188387	Pdk2
ENSMUSG00000038970	5.97	2.68	-1.1555	9.06e-29	5.95e-28	Lmtk2
ENSMUSG00000038976	61.56	27.77	-1.14847	3.47e-148	1.29e-146	Ppp1r9b
ENSMUSG00000039005	6.3	1.19	-2.40439	1.58e-26	9.75e-26	Tlr4
ENSMUSG00000039007	1.2	0.39	-1.62149	0.00340811	0.00648451	Cpq
ENSMUSG00000039031	2.41	0.82	-1.55534	4.09e-10	1.32e-09	Arhgap18
ENSMUSG00000039050	16.02	6.81	-1.23415	1.12e-29	7.6e-29	Osbpl2
ENSMUSG00000039086	1.47	0.44	-1.74024	3.15e-08	9.16e-08	Ss18l1
ENSMUSG00000039108	14.04	5.69	-1.30304	2.97e-13	1.12e-12	Lsm14b
ENSMUSG00000039126	1.14	0.43	-1.40663	1.56e-12	5.71e-12	Prune2
ENSMUSG00000039146	7.33	30.34	2.04934	1.03e-57	1.31e-56	Ifi44l
ENSMUSG00000039153	1.25	2.69	1.10568	0.0182861	0.0315554	Runx2
ENSMUSG00000039156	7.5	16.29	1.11902	2.37e-19	1.15e-18	Stim2
ENSMUSG00000039164	5.41	2.51	-1.10794	7.52e-15	3.06e-14	Naif1
ENSMUSG00000039187	6.4	1.77	-1.85432	6.28e-36	5.04e-35	Fanci
ENSMUSG00000039193	0.35	0.09	-1.95936	0.00722652	0.0131933	Nlrc4
ENSMUSG00000039202	24.06	6.58	-1.87048	1.05e-177	5.07e-176	Abhd2
ENSMUSG00000039205	47.24	20.56	-1.20017	1.31e-39	1.15e-38	Ciz1
ENSMUSG00000039206	21.4	7.74	-1.46721	1.15e-76	1.96e-75	Daglb
ENSMUSG00000039208	7.44	43.54	2.54897	9.72e-95	2.13e-93	Metrnl
ENSMUSG00000039217	7.18	16.99	1.24263	2.77e-09	8.58e-09	Il18
ENSMUSG00000039230	48.4	19.91	-1.28151	9.02e-74	1.48e-72	Tbcd
ENSMUSG00000039232	2.49	8.04	1.69105	5.21e-21	2.74e-20	Stx11
ENSMUSG00000039236	2.46	33.97	3.78753	1.03e-86	1.99e-85	Isg20
ENSMUSG00000039253	3.24	1.2	-1.43296	5.75e-08	1.64e-07	Fn3krp
ENSMUSG00000039262	28.3	6.79	-2.05932	7.48e-141	2.59e-139	Prrc2b
ENSMUSG00000039270	4.91	2.08	-1.23914	2.57e-24	1.48e-23	Megf9
ENSMUSG00000039286	18.34	7.65	-1.26146	3e-68	4.57e-67	Fndc3b
ENSMUSG00000039308	23.67	11.29	-1.06801	1.8e-39	1.56e-38	Ndst2
ENSMUSG00000039316	22.67	10.79	-1.07109	3.73e-25	2.21e-24	Rftn1
ENSMUSG00000039357	3.97	1.96	-1.01829	1.18e-07	3.3e-07	Fut11
ENSMUSG00000039377	0.59	2.79	2.24148	1.59e-07	4.43e-07	Hlx
ENSMUSG00000039384	0.5	1.96	1.97085	2.32e-08	6.79e-08	Dusp10
ENSMUSG00000039396	5.52	2.04	-1.4361	2.03e-11	7.06e-11	Neil3
ENSMUSG00000039414	6.59	3.16	-1.06035	1.81e-22	9.98e-22	Heatr5b
ENSMUSG00000039428	21.29	10.55	-1.01293	1.27e-18	6e-18	Tmem135
ENSMUSG00000039431	0.6	3.6	2.58496	1.11e-17	5.02e-17	Mtmr7
ENSMUSG00000039458	7.18	3.25	-1.14354	8.04e-24	4.58e-23	Mtmr12
ENSMUSG00000039461	8.54	3.17	-1.42975	4.67e-12	1.67e-11	Tcta
ENSMUSG00000039473	11.02	3.36	-1.71359	4.41e-73	7.17e-72	Ubn1
ENSMUSG00000039478	0.49	1.36	1.47275	0.00069719	0.00143794	Micu3
ENSMUSG00000039496	0.49	0.06	-3.02975	0.000222778	0.000480848	Cdnf
ENSMUSG00000039497	2.56	1.03	-1.3135	7.27e-09	2.2e-08	Dse
ENSMUSG00000039509	9.82	3.98	-1.30295	3.93e-40	3.49e-39	Nup133
ENSMUSG00000039512	7.08	2.88	-1.29768	1.08e-43	1.04e-42	Uhrf1bp1
ENSMUSG00000039531	0.75	3.13	2.0612	2.58e-11	8.9e-11	Zufsp
ENSMUSG00000039621	45.82	22.36	-1.03506	1.87e-204	1.05e-202	Prex1
ENSMUSG00000039646	0.73	0.15	-2.28293	0.000327558	0.00069572	Vasn
ENSMUSG00000039671	34.12	16.14	-1.07998	9.48e-29	6.21e-28	Zmynd8
ENSMUSG00000039678	24.03	9.34	-1.36334	1.21e-31	8.69e-31	Tbc1d13
ENSMUSG00000039686	7.27	1.54	-2.23903	6.61e-36	5.3e-35	Zer1
ENSMUSG00000039699	0.71	9.82	3.78983	3.01e-36	2.43e-35	Batf2
ENSMUSG00000039701	0.44	2.42	2.45943	1e-24	5.84e-24	Usp53
ENSMUSG00000039713	5.05	1.8	-1.48829	5.25e-18	2.41e-17	Plekhg5
ENSMUSG00000039738	16.09	6.31	-1.35045	6.53e-34	5e-33	Slx4
ENSMUSG00000039740	12.03	6.01	-1.0012	5.31e-18	2.44e-17	Alg2
ENSMUSG00000039741	6.81	1.38	-2.30299	1.06e-96	2.37e-95	Bahcc1
ENSMUSG00000039747	36.88	14.54	-1.34281	8.52e-58	1.09e-56	Orai2
ENSMUSG00000039782	6.9	3.25	-1.08616	1.5e-30	1.04e-29	Cpeb2
ENSMUSG00000039813	3.49	1.25	-1.4813	2.56e-14	1.01e-13	Tbc1d2
ENSMUSG00000039814	0.47	0.09	-2.38466	0.00258886	0.00498098	Xkr5
ENSMUSG00000039835	0.21	0.001	-7.71425	0.000245094	0.000526922	Nhsl1
ENSMUSG00000039840	7.05	1.9	-1.89162	2.1e-80	3.73e-79	Epg5
ENSMUSG00000039852	18.02	4.45	-2.01772	2.83e-104	6.82e-103	Rere
ENSMUSG00000039883	0.48	0.04	-3.58496	0.00183717	0.00359899	Lrrc17
ENSMUSG00000039899	0.001	0.47	8.87652	4.82e-07	1.3e-06	Fgl2
ENSMUSG00000039910	134.95	338.18	1.32537	0	0	Cited2
ENSMUSG00000039911	7.29	2.48	-1.55558	7.42e-16	3.15e-15	Spsb1
ENSMUSG00000039936	43.3	15.83	-1.45171	3.08e-107	7.6e-106	Pik3cd
ENSMUSG00000039952	41.36	13.91	-1.57211	1.92e-162	8.41e-161	Dag1
ENSMUSG00000039959	11.68	3.93	-1.57144	4.92e-71	7.8e-70	Hip1
ENSMUSG00000039968	3.8	1.82	-1.06206	0.0192762	0.0331762	Rsbn1l
ENSMUSG00000039976	22.16	6.04	-1.87534	1.46e-133	4.71e-132	Tbc1d16
ENSMUSG00000039981	0.43	0.16	-1.42626	0.0201593	0.0346275	Zc3h12d
ENSMUSG00000039982	15.31	6.35	-1.26965	1.82e-57	2.31e-56	Dtx4
ENSMUSG00000039989	6.58	3.2	-1.04002	2.49e-07	6.84e-07	Cbx4
ENSMUSG00000039997	2.85	24.15	3.08299	3.37e-153	1.36e-151	-
ENSMUSG00000040003	0.16	0.42	1.39232	0.00211339	0.00410739	Magi2
ENSMUSG00000040026	0.28	3.01	3.42626	0.000122056	0.000269788	Saa3
ENSMUSG00000040029	14.81	6.03	-1.29634	9.62e-64	1.37e-62	Ipo8
ENSMUSG00000040033	7.39	26.68	1.85211	4.24e-132	1.35e-130	Stat2
ENSMUSG00000040084	69.27	32.43	-1.0949	8.07e-138	2.7e-136	Bub1b
ENSMUSG00000040093	3.21	0.23	-3.80287	1.11e-28	7.24e-28	Bmf
ENSMUSG00000040148	5.45	12.92	1.24528	7.63e-14	2.95e-13	Hmx3
ENSMUSG00000040253	0.16	1.29	3.01123	1.28e-18	6.08e-18	Gbp7
ENSMUSG00000040264	0.18	3.04	4.078	6.62e-25	3.89e-24	Gbp2b
ENSMUSG00000040272	10.45	3.96	-1.39993	1.49e-18	7.03e-18	Accs
ENSMUSG00000040282	3.58	1.54	-1.21703	1.31e-07	3.67e-07	BC052040
ENSMUSG00000040296	7.1	46.84	2.72185	2.24e-301	1.95e-299	Ddx58
ENSMUSG00000040327	4.11	1.86	-1.14384	6.52e-24	3.72e-23	Cul9
ENSMUSG00000040328	0.001	0.24	7.90689	0.00782344	0.0141838	Olfr56
ENSMUSG00000040339	5.84	1.36	-2.10236	2.35e-45	2.34e-44	Fam102b
ENSMUSG00000040363	13.13	3.67	-1.83901	2.35e-76	3.99e-75	Bcor
ENSMUSG00000040428	0.11	0.57	2.37346	0.00261354	0.0050255	-
ENSMUSG00000040435	8.1	162.37	4.32522	0	0	Ppp1r15a
ENSMUSG00000040479	198.07	81.06	-1.28895	0	0	Dgkz
ENSMUSG00000040483	12.13	91.32	2.91235	1.85e-211	1.08e-209	Xaf1
ENSMUSG00000040489	0.001	0.31	8.27612	0.000489894	0.00102581	Sox30
ENSMUSG00000040511	10.26	21.9	1.0939	7.04e-39	6.04e-38	Pvr
ENSMUSG00000040524	10.81	4.74	-1.18941	1.39e-42	1.3e-41	Zfp609
ENSMUSG00000040548	5.02	2.5	-1.00576	1.12e-11	3.95e-11	Tex2
ENSMUSG00000040554	0.45	0.04	-3.49185	0.00183717	0.00359899	Aipl1
ENSMUSG00000040560	3.28	1.28	-1.35755	1.04e-18	4.92e-18	Wdr7
ENSMUSG00000040663	0.06	1.12	4.22239	0.000279321	0.000597452	Clcf1
ENSMUSG00000040669	2.83	1.21	-1.2258	9.41e-05	0.000209936	Phc1
ENSMUSG00000040675	56.85	27.69	-1.0378	3.41e-91	7.1e-90	Mthfd1l
ENSMUSG00000040687	20.29	7.92	-1.3572	6.82e-61	9.22e-60	Madd
ENSMUSG00000040697	8.4	4.01	-1.06679	5.28e-22	2.86e-21	Dnajc16
ENSMUSG00000040711	24.29	10.35	-1.23073	4.48e-108	1.12e-106	Sh3pxd2b
ENSMUSG00000040721	0.92	0.41	-1.16601	8.17e-07	2.16e-06	Zfhx2
ENSMUSG00000040722	22.97	9.64	-1.25265	1.48e-47	1.55e-46	Scamp5
ENSMUSG00000040746	26.77	11.7	-1.19411	3.97e-24	2.28e-23	Rnf167
ENSMUSG00000040749	9.98	3.06	-1.70551	3.36e-14	1.32e-13	Siah1b
ENSMUSG00000040761	11.3	4.19	-1.4313	9.64e-99	2.19e-97	Spen
ENSMUSG00000040818	6.7	2.98	-1.16885	3.12e-20	1.59e-19	Dennd6a
ENSMUSG00000040820	4.15	1.6	-1.37504	9.08e-17	3.98e-16	Hlcs
ENSMUSG00000040841	0.76	0.17	-2.16046	0.000316266	0.000673381	Six5
ENSMUSG00000040848	26.2	11.24	-1.22092	1.27e-75	2.15e-74	Sft2d2
ENSMUSG00000040852	0.74	0.07	-3.4021	4.19e-13	1.57e-12	Plekhh2
ENSMUSG00000040855	0.09	0.001	-6.49185	0.00391328	0.0073768	Reps2
ENSMUSG00000040875	3.34	1.17	-1.51334	3.34e-06	8.44e-06	Osbpl10
ENSMUSG00000040891	0.001	1.03	10.0084	3.03e-08	8.81e-08	Foxa3
ENSMUSG00000040907	29.94	11.56	-1.37293	2.79e-64	4.01e-63	Atp1a3
ENSMUSG00000040918	11.06	5.07	-1.12529	8.97e-27	5.58e-26	Slc19a2
ENSMUSG00000040936	1.81	0.83	-1.12481	9.89e-05	0.000220297	Ulk4
ENSMUSG00000040964	68.41	18.3	-1.90236	5.28e-153	2.12e-151	Arhgef10l
ENSMUSG00000040997	14.64	6.87	-1.09153	7.99e-18	3.63e-17	-
ENSMUSG00000041000	0.79	0.22	-1.84435	0.000144544	0.000317239	Trim62
ENSMUSG00000041064	11.38	3.96	-1.52293	9.95e-28	6.34e-27	Pif1
ENSMUSG00000041135	8.02	17.57	1.13144	7.68e-28	4.91e-27	Ripk2
ENSMUSG00000041153	5.67	14.78	1.38223	6.67e-27	4.17e-26	Osgin2
ENSMUSG00000041202	0.84	3.44	2.03395	1.73e-07	4.79e-07	Pla2g2d
ENSMUSG00000041215	4.71	1.75	-1.42837	1.84e-24	1.07e-23	Yeats2
ENSMUSG00000041219	12.07	4.92	-1.2947	1.92e-38	1.63e-37	Arhgap11a
ENSMUSG00000041313	59.99	29.27	-1.0353	1.01e-149	3.86e-148	Slc7a1
ENSMUSG00000041324	0.001	1.87	10.8688	3e-11	1.03e-10	Inhba
ENSMUSG00000041351	4.38	2.02	-1.11658	1.54e-15	6.45e-15	Rap1gap
ENSMUSG00000041406	15.7	5.82	-1.43167	6.86e-41	6.2e-40	BC055324
ENSMUSG00000041415	4.92	2.36	-1.05987	2.3e-25	1.37e-24	Dicer1
ENSMUSG00000041439	10.18	1.95	-2.38419	4.58e-82	8.29e-81	Mfsd6
ENSMUSG00000041440	1.6	3.72	1.21723	1.5e-10	4.98e-10	Gk5
ENSMUSG00000041491	9.2	3.86	-1.25303	6.52e-17	2.87e-16	Cep78
ENSMUSG00000041498	4.32	0.59	-2.87224	2.28e-51	2.59e-50	Kif14
ENSMUSG00000041530	11.18	3.55	-1.65503	3.35e-67	5e-66	Ago1
ENSMUSG00000041571	14.11	40.29	1.5137	5.36e-28	3.45e-27	Sepw1
ENSMUSG00000041607	33.02	8.7	-1.92425	1.32e-181	6.46e-180	Mbp
ENSMUSG00000041609	2.73	0.93	-1.5536	1.15e-06	3.02e-06	Ccdc64
ENSMUSG00000041642	5.8	1.53	-1.92252	2.7e-68	4.11e-67	Kif21b
ENSMUSG00000041658	7.65	2.44	-1.64858	6.06e-13	2.26e-12	Rragb
ENSMUSG00000041707	1.21	0.46	-1.3953	0.0201593	0.0346275	1810011H11Rik
ENSMUSG00000041712	21.74	8.38	-1.37533	6.32e-53	7.33e-52	Ubr7
ENSMUSG00000041762	3.17	0.61	-2.3776	2.63e-15	1.09e-14	Gpr155
ENSMUSG00000041779	5.28	1.07	-2.30293	6.48e-50	7.14e-49	Tram2
ENSMUSG00000041827	42.85	892.25	4.38008	0	0	Oasl1
ENSMUSG00000041849	1.55	0.29	-2.41814	0.0140925	0.0246907	Card6
ENSMUSG00000041879	41.12	17.81	-1.20715	2.03e-110	5.25e-109	Ipo9
ENSMUSG00000041895	1.42	0.7	-1.02046	0.00270936	0.00519902	Wipi1
ENSMUSG00000041945	0.47	1.55	1.72154	2.06e-06	5.29e-06	Mfsd9
ENSMUSG00000041977	15.51	5.84	-1.40916	4.98e-71	7.89e-70	Arhgef11
ENSMUSG00000042010	0.25	0.01	-4.64386	0.0215151	0.0367338	Acacb
ENSMUSG00000042046	5.35	1.31	-2.02997	1.95e-37	1.62e-36	Dstyk
ENSMUSG00000042082	43	15.73	-1.45082	5.52e-127	1.67e-125	Arsb
ENSMUSG00000042097	2.75	1.05	-1.38904	0.000101296	0.000225315	Zfp239
ENSMUSG00000042099	5.25	1	-2.39232	2.85e-14	1.12e-13	Kank3
ENSMUSG00000042104	0.85	0.2	-2.08746	0.000404902	0.000854567	Uggt2
ENSMUSG00000042105	5.74	2.53	-1.18191	2.09e-12	7.57e-12	Inpp5f
ENSMUSG00000042121	2.45	1.11	-1.14222	2.98e-12	1.07e-11	Ssh1
ENSMUSG00000042155	1.04	0.27	-1.94555	3.36e-08	9.75e-08	Klhl23
ENSMUSG00000042185	14.85	6.57	-1.1765	5.9e-44	5.69e-43	Nfrkb
ENSMUSG00000042210	0.74	1.71	1.2084	0.0114032	0.0202515	Abhd14a
ENSMUSG00000042213	1.49	0.38	-1.97124	2.54e-07	6.97e-07	Zfand4
ENSMUSG00000042292	17.81	7	-1.34726	7.02e-54	8.27e-53	Mkl1
ENSMUSG00000042308	28.96	13.62	-1.08833	7.71e-44	7.42e-43	Setd1a
ENSMUSG00000042323	6.14	3.04	-1.01417	4.87e-07	1.31e-06	Pbrm1
ENSMUSG00000042331	40.03	20.01	-1.00036	9.72e-48	1.02e-46	Specc1
ENSMUSG00000042364	6.06	3	-1.01436	6.19e-14	2.4e-13	Snx18
ENSMUSG00000042377	0.001	0.12	6.90689	0.0156414	0.0271895	Fam83g
ENSMUSG00000042408	1	0.44	-1.18442	0.00215752	0.00419004	Zmym6
ENSMUSG00000042419	27.31	69.07	1.33863	1.21e-51	1.38e-50	Nfkbil1
ENSMUSG00000042473	1.3	0.38	-1.77444	8.56e-09	2.58e-08	Tbc1d8b
ENSMUSG00000042485	2.84	28.19	3.31122	1.81e-79	3.18e-78	Mustn1
ENSMUSG00000042489	8.82	1.87	-2.23774	1.32e-32	9.73e-32	Clspn
ENSMUSG00000042500	1	0.3	-1.73697	1.33e-08	3.95e-08	Ago4
ENSMUSG00000042507	9.16	3.08	-1.57242	1.01e-68	1.55e-67	Elmsan1
ENSMUSG00000042510	0.03	0.4	3.73697	0.000521183	0.00108714	AA986860
ENSMUSG00000042520	157.31	77.23	-1.02638	4.28e-114	1.15e-112	Ubap2l
ENSMUSG00000042524	54.07	26.24	-1.04306	4.98e-77	8.53e-76	Sun2
ENSMUSG00000042532	1.36	0.56	-1.28011	0.00111498	0.00224217	Golga7b
ENSMUSG00000042548	20.16	8.91	-1.178	3.56e-77	6.11e-76	Asxl1
ENSMUSG00000042557	36.76	7.3	-2.33217	2.22e-123	6.53e-122	Sin3a
ENSMUSG00000042608	6.02	25.81	2.10009	1.18e-108	2.98e-107	Stk40
ENSMUSG00000042613	58.05	23.89	-1.28089	1.79e-151	6.96e-150	Pbxip1
ENSMUSG00000042622	1.39	35.77	4.68559	2.65e-210	1.53e-208	Maff
ENSMUSG00000042644	58.28	11.9	-2.29204	0	0	Itpr3
ENSMUSG00000042671	0.38	1.13	1.57225	0.000538925	0.00112235	Rgs8
ENSMUSG00000042675	6.86	3.13	-1.13205	1.47e-05	3.52e-05	Ypel3
ENSMUSG00000042677	6.7	29.88	2.15695	7.82e-148	2.88e-146	Zc3h12a
ENSMUSG00000042684	18.77	73.75	1.97421	2.91e-156	1.21e-154	Npl
ENSMUSG00000042699	46.41	19.32	-1.26434	1.62e-104	3.92e-103	Dhx9
ENSMUSG00000042700	2.27	1.07	-1.08508	3.68e-10	1.2e-09	Sipa1l1
ENSMUSG00000042724	2.32	0.55	-2.07662	7.31e-35	5.72e-34	Map3k9
ENSMUSG00000042726	33.52	83.1	1.30983	6.2e-124	1.83e-122	Trafd1
ENSMUSG00000042734	4.79	10.49	1.13092	1.34e-13	5.13e-13	Ttc9
ENSMUSG00000042744	3.17	1	-1.66448	5.98e-42	5.53e-41	Gm15800
ENSMUSG00000042745	15.81	33.37	1.07771	7.74e-18	3.52e-17	Id1
ENSMUSG00000042842	1.35	13.62	3.3347	7.48e-61	1.01e-59	Serpinb6b
ENSMUSG00000042851	0.12	0.7	2.54432	5.42e-06	1.35e-05	Zc3h6
ENSMUSG00000042978	4.69	1.74	-1.4305	5.37e-17	2.37e-16	Sbk1
ENSMUSG00000042997	8.47	3.33	-1.34684	2.65e-28	1.72e-27	Nhlrc3
ENSMUSG00000043008	62.53	12.38	-2.33654	6.35e-215	3.82e-213	Klhl6
ENSMUSG00000043015	3.1	0.73	-2.0863	6.92e-15	2.82e-14	Tmem194b
ENSMUSG00000043067	20.19	9.53	-1.08309	8.98e-39	7.68e-38	Dpy19l1
ENSMUSG00000043079	4.16	1.91	-1.12301	8.58e-12	3.04e-11	Synpo
ENSMUSG00000043126	0.79	0.05	-3.98185	0.000145836	0.000319858	D830039M14Rik
ENSMUSG00000043140	9.08	4.3	-1.07836	2.5e-14	9.93e-14	Tmem186
ENSMUSG00000043157	17.92	8.5	-1.07604	4.14e-15	1.7e-14	Arl11
ENSMUSG00000043243	2.04	0.67	-1.60634	0.00683275	0.0125147	Fam129c
ENSMUSG00000043259	2.27	0.61	-1.89581	2.09e-10	6.89e-10	Fam13c
ENSMUSG00000043262	5.75	2.62	-1.134	6.75e-18	3.08e-17	Uevld
ENSMUSG00000043263	0.04	1.1	4.78136	1.4e-12	5.12e-12	Pyhin1
ENSMUSG00000043323	16.44	8.18	-1.00704	6.87e-14	2.66e-13	Fbrsl1
ENSMUSG00000043346	1.36	3.6	1.40439	3.35e-05	7.77e-05	Gm6741
ENSMUSG00000043391	11.36	4	-1.50589	5.61e-51	6.3e-50	2510009E07Rik
ENSMUSG00000043411	19.93	8.92	-1.15983	1.83e-33	1.38e-32	Usp48
ENSMUSG00000043415	2.17	14.92	2.78148	1.22e-83	2.28e-82	Otud1
ENSMUSG00000043419	3.31	0.52	-2.67025	6.44e-14	2.5e-13	Chd3os
ENSMUSG00000043421	12.99	252.15	4.27881	0	0	Hilpda
ENSMUSG00000043535	2.74	0.7	-1.96875	3.59e-20	1.82e-19	Setx
ENSMUSG00000043572	7.89	3.4	-1.21449	1.72e-15	7.21e-15	Pars2
ENSMUSG00000043633	1.09	2.78	1.35076	1.1e-09	3.49e-09	Fam221b
ENSMUSG00000043740	0.001	0.19	7.56986	0.00391328	0.0073768	B430306N03Rik
ENSMUSG00000043831	2.7	1.18	-1.19417	0.00359807	0.00681907	Lysmd4
ENSMUSG00000043885	13.2	5.23	-1.33566	4.2e-46	4.25e-45	Slc36a4
ENSMUSG00000043929	5.53	2.21	-1.32323	7.33e-06	1.8e-05	Klhl15
ENSMUSG00000043940	9.32	2.53	-1.88119	8.61e-118	2.4e-116	Wdfy3
ENSMUSG00000043953	0.58	38.63	6.05752	2.54e-272	1.97e-270	Ccrl2
ENSMUSG00000043962	59.45	27.14	-1.13126	1.41e-78	2.46e-77	Thrap3
ENSMUSG00000043987	11.83	3.43	-1.78617	3.36e-49	3.64e-48	Cep164
ENSMUSG00000044026	5.7	2.76	-1.04629	2.77e-11	9.54e-11	Slc35g1
ENSMUSG00000044037	4.8	1.93	-1.31443	2.54e-23	1.43e-22	Als2cl
ENSMUSG00000044052	1.29	0.34	-1.92376	0.000761073	0.00156327	Ccr10
ENSMUSG00000044092	59.44	11.03	-2.43	4.4e-146	1.58e-144	C130050O18Rik
ENSMUSG00000044098	4.5	33.04	2.87622	8.36e-278	6.73e-276	Rsbn1
ENSMUSG00000044197	4.37	1.42	-1.62174	4.05e-16	1.74e-15	Gpr146
ENSMUSG00000044229	0.63	0.21	-1.58496	0.00603095	0.0111258	Nxpe4
ENSMUSG00000044244	0.61	2.62	2.10269	7.26e-13	2.7e-12	Il20rb
ENSMUSG00000044317	0.08	0.87	3.44294	7.81e-07	2.07e-06	Gpr4
ENSMUSG00000044345	30.17	14.52	-1.05507	1.17e-46	1.2e-45	Marveld1
ENSMUSG00000044447	15.17	5.68	-1.41726	3.92e-113	1.03e-111	Dock5
ENSMUSG00000044456	17.81	6.06	-1.5553	6.69e-61	9.05e-60	Rin3
ENSMUSG00000044551	1.84	0.25	-2.87971	2.38e-08	6.97e-08	9930012K11Rik
ENSMUSG00000044583	20.39	5.01	-2.02498	4.16e-25	2.46e-24	Tlr7
ENSMUSG00000044617	2.89	0.95	-1.60507	4.68e-18	2.15e-17	Zbtb39
ENSMUSG00000044641	1.79	6.62	1.88687	2.92e-29	1.94e-28	Pard6b
ENSMUSG00000044701	0.15	3.37	4.48971	5.34e-12	1.91e-11	Il27
ENSMUSG00000044734	0.08	0.96	3.58496	1.96e-05	4.64e-05	Serpinb1a
ENSMUSG00000044783	73.95	29.44	-1.32877	2.61e-147	9.52e-146	Hjurp
ENSMUSG00000044786	19.26	368.21	4.25685	0	0	Zfp36
ENSMUSG00000044788	0.58	0.17	-1.77052	0.00022598	0.000487517	Fads6
ENSMUSG00000044934	8.2	3.74	-1.13259	6.23e-15	2.55e-14	Zfp367
ENSMUSG00000045005	0.88	11.93	3.76095	7.14e-149	2.69e-147	Fzd5
ENSMUSG00000045065	0.38	1.8	2.24393	1.48e-08	4.38e-08	9930022D16Rik
ENSMUSG00000045078	14.16	6.38	-1.15019	3.45e-26	2.11e-25	Rnf216
ENSMUSG00000045092	4.97	0.36	-3.78718	5.99e-40	5.3e-39	S1pr1
ENSMUSG00000045136	1.11	5.01	2.17425	1.54e-15	6.46e-15	Tubb2b
ENSMUSG00000045165	22.36	7.44	-1.58755	5.03e-31	3.54e-30	AI467606
ENSMUSG00000045193	32.27	13.32	-1.2766	1.2e-29	8.09e-29	Cirbp
ENSMUSG00000045216	31.85	13.22	-1.26857	1.23e-74	2.06e-73	Hs6st1
ENSMUSG00000045237	11.8	5.38	-1.13311	1.2e-08	3.59e-08	1110012L19Rik
ENSMUSG00000045251	4.68	2.18	-1.10218	2.92e-05	6.8e-05	Zfp688
ENSMUSG00000045312	55.16	11.83	-2.22117	6.95e-275	5.46e-273	Lhfpl2
ENSMUSG00000045322	7.34	0.89	-3.0439	1.4e-54	1.67e-53	Tlr9
ENSMUSG00000045349	0.23	0.57	1.30933	0.00458378	0.00857501	Sh2d5
ENSMUSG00000045374	18.09	6.71	-1.43081	2.19e-110	5.66e-109	Wdr81
ENSMUSG00000045382	19.31	8.63	-1.16192	3.64e-15	1.5e-14	Cxcr4
ENSMUSG00000045466	6.15	1.42	-2.1147	7.41e-14	2.86e-13	Zfp956
ENSMUSG00000045502	1.04	9.14	3.13561	4e-41	3.64e-40	Hcar2
ENSMUSG00000045625	0.58	0.19	-1.61005	0.0266814	0.0449249	Pigz
ENSMUSG00000045664	0.99	9.35	3.23947	1.05e-33	7.96e-33	Cdc42ep2
ENSMUSG00000045671	14.5	6.26	-1.21182	2.68e-30	1.85e-29	Spred2
ENSMUSG00000045691	11.69	5.28	-1.14667	3.58e-20	1.81e-19	Thtpa
ENSMUSG00000045763	1.73	26.75	3.95069	9.07e-135	2.96e-133	Basp1
ENSMUSG00000045886	4.8	35.23	2.8757	7.79e-39	6.68e-38	Gm9803
ENSMUSG00000045896	11.77	5.19	-1.18131	1.25e-21	6.7e-21	Paip2b
ENSMUSG00000045917	55.29	18.59	-1.57249	6.45e-160	2.75e-158	6330416G13Rik
ENSMUSG00000045932	1	52.17	5.70515	0	0	Ifit2
ENSMUSG00000045934	0.61	0.26	-1.2303	0.0295734	0.0495066	Mtmr11
ENSMUSG00000045969	8.59	3.26	-1.39779	3.61e-20	1.83e-19	Ing1
ENSMUSG00000045973	32.39	15.24	-1.08769	1.89e-45	1.89e-44	Slc25a51
ENSMUSG00000045980	6.29	1.4	-2.16763	9.59e-40	8.43e-39	Tmem104
ENSMUSG00000045996	16.2	34.31	1.08264	8.05e-11	2.71e-10	Polr2k
ENSMUSG00000046152	3.88	1.39	-1.48097	1.81e-06	4.66e-06	Fut10
ENSMUSG00000046179	27.42	3.31	-3.05033	4.7e-201	2.63e-199	E2f8
ENSMUSG00000046223	114.82	614.99	2.42119	0	0	Plaur
ENSMUSG00000046245	0.57	3.33	2.54649	4.55e-07	1.23e-06	Pilra
ENSMUSG00000046311	1.82	6.53	1.84314	0.0121908	0.0215563	Zfp62
ENSMUSG00000046312	0.55	0.22	-1.32193	0.0115913	0.0205743	AI464131
ENSMUSG00000046324	17.3	5.97	-1.53497	1.12e-48	1.21e-47	Ermp1
ENSMUSG00000046329	9.54	4.31	-1.1463	1.61e-18	7.6e-18	Slc25a23
ENSMUSG00000046417	26.36	8.47	-1.63792	9.85e-45	9.62e-44	Lrrc75a
ENSMUSG00000046442	1.34	0.45	-1.57424	3.08e-06	7.8e-06	Ppm1e
ENSMUSG00000046516	68.17	166.11	1.28493	1.64e-51	1.87e-50	Cox17
ENSMUSG00000046541	6.23	2.16	-1.5282	3.16e-20	1.61e-19	Zfp526
ENSMUSG00000046546	0.17	0.55	1.6939	0.00595708	0.0110036	Fam43a
ENSMUSG00000046574	9.81	2.38	-2.04329	4.32e-88	8.58e-87	Prr12
ENSMUSG00000046605	3.1	1.09	-1.50794	9.37e-09	2.82e-08	B3gntl1
ENSMUSG00000046658	3.14	0.82	-1.93707	3.45e-17	1.53e-16	Zfp316
ENSMUSG00000046694	0.55	0.04	-3.78136	0.000276113	0.000590979	Fam46b
ENSMUSG00000046718	104.26	284.36	1.44753	7.2e-170	3.32e-168	Bst2
ENSMUSG00000046727	0.45	1.52	1.75607	0.0266814	0.0449249	Cystm1
ENSMUSG00000046731	2.4	7.4	1.62449	1.93e-24	1.12e-23	Kctd11
ENSMUSG00000046733	0.43	2.7	2.65055	1.29e-11	4.51e-11	Gprc5a
ENSMUSG00000046761	5.61	2.69	-1.06039	3.06e-14	1.21e-13	Fam83h
ENSMUSG00000046791	43.37	21.49	-1.01303	1.02e-45	1.02e-44	2410016O06Rik
ENSMUSG00000046805	56.41	17.23	-1.71103	4.85e-241	3.29e-239	Mpeg1
ENSMUSG00000046861	8.87	3.3	-1.42647	1.28e-33	9.67e-33	Hectd3
ENSMUSG00000046879	19.56	122.87	2.65115	0	0	Irgm1
ENSMUSG00000046962	4.77	11.15	1.22498	1.26e-38	1.08e-37	Zbtb21
ENSMUSG00000046982	5.25	1.45	-1.85626	3.05e-30	2.1e-29	Tshz1
ENSMUSG00000047003	5.74	0.62	-3.21071	7.85e-47	8.11e-46	Zfp41
ENSMUSG00000047022	0.04	0.68	4.08746	0.000521183	0.00108714	Mipol1
ENSMUSG00000047036	3.71	1.53	-1.27789	1.05e-08	3.15e-08	Zfp445
ENSMUSG00000047045	22.88	10.45	-1.13058	1.02e-55	1.25e-54	Tmem164
ENSMUSG00000047123	7.44	30.94	2.0561	1.2e-122	3.5e-121	Ticam1
ENSMUSG00000047126	81.74	38.03	-1.1039	6.58e-227	4.1e-225	Cltc
ENSMUSG00000047180	23.09	2.87	-3.00815	3.64e-122	1.06e-120	Neurl3
ENSMUSG00000047246	0.29	1.18	2.02466	6.99e-05	0.000157838	Hist1h2be
ENSMUSG00000047248	5.93	2.84	-1.06214	4.56e-39	3.93e-38	C2cd3
ENSMUSG00000047257	0.001	1.18	10.2046	7.69e-06	1.89e-05	Prss45
ENSMUSG00000047330	0.001	0.45	8.81378	6.14e-05	0.00013928	Kcne4
ENSMUSG00000047344	0.07	0.29	2.05063	0.0192663	0.0331635	Lancl3
ENSMUSG00000047409	1.67	0.26	-2.68326	1.09e-06	2.84e-06	Ctdspl
ENSMUSG00000047414	3.76	20.06	2.41552	1.22e-149	4.63e-148	Flrt2
ENSMUSG00000047415	11.46	23.39	1.02928	1.82e-36	1.49e-35	Gpr68
ENSMUSG00000047443	0.53	0.18	-1.558	0.0290618	0.0486877	Fam132b
ENSMUSG00000047534	4.35	1.89	-1.20263	2.82e-10	9.22e-10	Mis18bp1
ENSMUSG00000047591	0.07	1.24	4.14684	0.000145836	0.000319858	Mafa
ENSMUSG00000047603	1.32	0.21	-2.65208	1.83e-07	5.06e-07	Zfp235
ENSMUSG00000047648	2.41	9.43	1.96822	4.77e-38	4e-37	Fbxo30
ENSMUSG00000047656	0.71	2.35	1.72677	0.000393673	0.000831541	Trpt1
ENSMUSG00000047671	1.78	0.24	-2.89077	0.0023592	0.00455593	Tctex1d4
ENSMUSG00000047721	41.5	84.8	1.03095	1.52e-37	1.26e-36	Bola2
ENSMUSG00000047735	1.53	8.99	2.55479	1.39e-54	1.67e-53	Samd9l
ENSMUSG00000047749	1.49	0.35	-2.08989	6.86e-15	2.8e-14	Zc3hav1l
ENSMUSG00000047757	2.86	1.34	-1.09378	7.85e-06	1.92e-05	Fancb
ENSMUSG00000047798	2.18	0.54	-2.0133	6.59e-08	1.88e-07	Cd300lf
ENSMUSG00000047824	44.07	21	-1.06941	4.9e-65	7.12e-64	Pygo2
ENSMUSG00000047875	0.8	0.12	-2.73697	1.64e-08	4.85e-08	Gpr157
ENSMUSG00000047888	1.66	0.31	-2.42084	1.82e-48	1.95e-47	Tnrc6b
ENSMUSG00000047904	0.07	0.93	3.7318	3.01e-06	7.65e-06	Sstr2
ENSMUSG00000047945	92.88	478	2.36357	0	0	Marcksl1
ENSMUSG00000048012	0.65	0.08	-3.02237	1.54e-05	3.68e-05	Zfp473
ENSMUSG00000048100	8.23	17.7	1.10479	2.25e-08	6.59e-08	Taf13
ENSMUSG00000048174	2.63	1.15	-1.19343	0.000459609	0.000965186	Tmem81
ENSMUSG00000048216	2.5	0.58	-2.1078	1.46e-06	3.78e-06	Gpr85
ENSMUSG00000048240	1.01	0.5	-1.01436	0.00932491	0.016743	Gng7
ENSMUSG00000048280	0.52	0.13	-2	0.000761073	0.00156327	Zfp738
ENSMUSG00000048285	0.81	4.33	2.41837	1.28e-35	1.02e-34	Frmd6
ENSMUSG00000048307	15.58	4.91	-1.6659	7.55e-40	6.66e-39	Ankrd46
ENSMUSG00000048388	0.07	0.4	2.51457	1.96e-05	4.63e-05	Fam171b
ENSMUSG00000048416	2.4	1.13	-1.08671	0.0154733	0.0269655	Mlf1
ENSMUSG00000048429	23.43	11.08	-1.0804	2.75e-38	2.32e-37	1810026J23Rik
ENSMUSG00000048498	0.25	1.49	2.57531	5.56e-07	1.49e-06	Cd300e
ENSMUSG00000048520	0.41	0.1	-2.03562	0.0213208	0.0364736	Fbxl13
ENSMUSG00000048521	0.27	0.8	1.56704	0.0146935	0.0256718	Cxcr6
ENSMUSG00000048578	102.25	45.71	-1.16152	2.83e-245	1.95e-243	Mlec
ENSMUSG00000048621	0.08	4.63	5.85487	1.05e-46	1.08e-45	Gm6377
ENSMUSG00000048752	5.16	14.31	1.47158	2.1e-20	1.07e-19	Prss50
ENSMUSG00000048796	4.92	2.37	-1.05377	2.38e-10	7.82e-10	Cyb561d1
ENSMUSG00000048806	0.1	129.6	10.3399	0	0	Ifnb1
ENSMUSG00000048833	18	7.99	-1.17173	6.92e-54	8.16e-53	Slc39a9
ENSMUSG00000048897	55.84	18.52	-1.59221	2.88e-159	1.22e-157	Zfp710
ENSMUSG00000048922	28.48	7.24	-1.97589	1.9e-92	4.02e-91	Cdca2
ENSMUSG00000048965	0.71	0.04	-4.14975	1.99e-08	5.85e-08	Mrgpre
ENSMUSG00000048997	4.4	9.26	1.07351	1.65e-13	6.28e-13	Atxn7l2
ENSMUSG00000049090	10.63	4.88	-1.12319	9.64e-21	5e-20	Zadh2
ENSMUSG00000049103	0.41	1.16	1.50043	0.00111018	0.00223354	Ccr2
ENSMUSG00000049130	11.33	30.98	1.45119	1.63e-62	2.28e-61	C5ar1
ENSMUSG00000049164	0.61	0.26	-1.2303	0.000782068	0.00160387	Zfp518a
ENSMUSG00000049225	3.59	1.29	-1.47661	6.96e-08	1.98e-07	Pdp1
ENSMUSG00000049313	1.37	0.16	-3.09803	1.63e-20	8.37e-20	Sorl1
ENSMUSG00000049354	43.56	20.02	-1.12156	4.11e-121	1.18e-119	Dcaf7
ENSMUSG00000049409	0.001	0.14	7.12928	0.0156414	0.0271895	Prokr1
ENSMUSG00000049502	5.45	11.55	1.08356	1.12e-31	8.02e-31	Dtx3l
ENSMUSG00000049504	8.53	4.22	-1.0153	9.88e-19	4.7e-18	Proser1
ENSMUSG00000049511	0.69	0.32	-1.10852	0.00450375	0.00843256	Htr1b
ENSMUSG00000049516	3.34	8.94	1.42043	8.37e-39	7.16e-38	Spty2d1
ENSMUSG00000049526	1.89	4.89	1.37145	3.66e-06	9.2e-06	Tmem202
ENSMUSG00000049539	0.12	5.37	5.48382	5.34e-12	1.91e-11	Hist1h1a
ENSMUSG00000049577	16.61	6.31	-1.39634	1.9e-29	1.28e-28	Zfpm1
ENSMUSG00000049624	17.46	6.83	-1.3541	1.77e-23	1e-22	Slc17a5
ENSMUSG00000049649	0.13	0.67	2.36565	0.000122056	0.000269788	Gpr3
ENSMUSG00000049657	3.44	1.55	-1.15014	4.61e-10	1.49e-09	Zbtb5
ENSMUSG00000049672	6.57	2.09	-1.65239	3.01e-26	1.84e-25	Zbtb14
ENSMUSG00000049709	2.57	0.48	-2.42066	2.84e-20	1.45e-19	Nlrp10
ENSMUSG00000049734	57.89	282.44	2.28656	0	0	Trex1
ENSMUSG00000049739	16.85	4.5	-1.90475	3e-91	6.25e-90	Zfp646
ENSMUSG00000049744	1.26	0.54	-1.22239	1.44e-05	3.44e-05	Arhgap15
ENSMUSG00000049764	5.75	2.51	-1.19587	3.29e-19	1.6e-18	Zfp280b
ENSMUSG00000049858	4.42	1.75	-1.33669	4.72e-09	1.44e-08	Suox
ENSMUSG00000049871	9.14	2.22	-2.04163	9.23e-48	9.73e-47	Nlrc3
ENSMUSG00000049878	2.01	4.12	1.03545	5.5e-14	2.14e-13	Rlf
ENSMUSG00000049892	0.001	4.59	12.1643	9.9e-28	6.31e-27	Rasd1
ENSMUSG00000049907	0.04	1.21	4.91886	2.2e-07	6.06e-07	Rasl11b
ENSMUSG00000049922	25.63	10.92	-1.23086	3.47e-53	4.04e-52	Slc35c1
ENSMUSG00000049950	5.91	13.87	1.23074	1.04e-10	3.49e-10	Rpp38
ENSMUSG00000049999	0.2	0.03	-2.73697	0.0215151	0.0367338	Ppp1r3d
ENSMUSG00000050103	3.91	1.8	-1.11917	1.28e-06	3.34e-06	Agmo
ENSMUSG00000050107	9.82	3.08	-1.67279	3.45e-29	2.29e-28	Gsg2
ENSMUSG00000050132	0.55	0.21	-1.38904	0.00167444	0.00329779	Sarm1
ENSMUSG00000050144	20.83	10.18	-1.03293	1.03e-35	8.23e-35	Slc25a44
ENSMUSG00000050212	0.51	1.59	1.64046	0.0136065	0.0238847	Eva1b
ENSMUSG00000050271	24.72	12.24	-1.01408	2.49e-52	2.88e-51	D8Ertd82e
ENSMUSG00000050295	0.34	1.96	2.52725	5.13e-15	2.1e-14	Foxc1
ENSMUSG00000050332	0.86	0.2	-2.10434	9.84e-12	3.47e-11	Amer1
ENSMUSG00000050382	1.09	0.43	-1.34192	2.47e-05	5.79e-05	Kif7
ENSMUSG00000050390	15.22	5.78	-1.39683	4.33e-61	5.88e-60	C77080
ENSMUSG00000050395	0.07	4.59	6.035	1.5e-55	1.84e-54	Tnfsf15
ENSMUSG00000050410	52.13	17.15	-1.60391	6.31e-67	9.41e-66	Tcf19
ENSMUSG00000050578	0.001	0.25	7.96578	0.00782344	0.0141838	Mmp13
ENSMUSG00000050592	6.39	1.93	-1.72722	2.72e-26	1.67e-25	Fam78a
ENSMUSG00000050605	6.06	1.96	-1.62846	6.48e-11	2.19e-10	Zfp61
ENSMUSG00000050621	38.2	83.43	1.12699	7.23e-19	3.46e-18	Rps27rt
ENSMUSG00000050675	0.49	0.06	-3.02975	0.000732495	0.00150694	Gp1ba
ENSMUSG00000050677	0.37	0.12	-1.62449	0.0169593	0.0293512	Ccdc96
ENSMUSG00000050721	133.75	292.74	1.13008	0	4.15e-307	Plekho2
ENSMUSG00000050737	0.92	4.52	2.29662	1.27e-08	3.78e-08	Ptges
ENSMUSG00000050777	1.64	0.26	-2.65711	6.7e-05	0.000151739	Tmem37
ENSMUSG00000050821	4.83	1.38	-1.80735	1.99e-14	7.93e-14	Fam131a
ENSMUSG00000050914	4.35	26.24	2.59268	4.43e-54	5.25e-53	Ankrd37
ENSMUSG00000050931	0.03	1.91	5.99247	6.38e-40	5.64e-39	Sgms2
ENSMUSG00000050957	4.19	42.24	3.33359	4.82e-72	7.71e-71	Insl6
ENSMUSG00000050973	3.19	1.1	-1.53605	2.08e-13	7.9e-13	Gdpgp1
ENSMUSG00000050989	20	9.22	-1.11716	9.21e-38	7.67e-37	Sepn1
ENSMUSG00000051149	1.7	0.24	-2.82443	7.37e-18	3.35e-17	Adnp
[truncated: 585 more rows]
